# Supplementary material for: (R p)-2-Isopropyl-5-methyl­cyclo­hexyl isoprop­yl(phen­yl)phosphinate
Source: Acta Crystallogr Sect E Struct Rep Online. 2011 Apr 22;67(Pt 5):o1186. doi: 10.1107/S1600536811013390 (PMC3089224; doi:10.1107/S1600536811013390)
Supplement: Supplementary file 2 [file e-67-o1186-Isup2.hkl]

# 
# h,k,l, Fc-squared, Fo-squared, sigma(Fo-squared) and status flag 
# 
data_I
_shelx_title ' 101119f in P2(1)' 
_shelx_refln_list_code          4 
_shelx_F_calc_maximum       80.27 
_exptl_crystal_F_000       352.00 
_reflns_d_resolution_high  0.8403 
 
loop_ 
 _symmetry_equiv_pos_as_xyz 
 'x, y, z' 
 '-x, y+1/2, -z' 
 
_cell_length_a     5.8847 
_cell_length_b    17.1957 
_cell_length_c     9.7075 
_cell_angle_alpha  90.000 
_cell_angle_beta   95.184 
_cell_angle_gamma  90.000 
 
_shelx_F_squared_multiplier     1.000 
 
loop_ 
 _refln_index_h 
 _refln_index_k 
 _refln_index_l 
 _refln_F_squared_calc 
 _refln_F_squared_meas 
 _refln_F_squared_sigma 
 _refln_observed_status 
   0 -20   0        5.41        6.78      6.97 o 
   1 -20   0        2.90        6.63      5.06 o 
   1 -19   0        2.47        3.68      4.46 o 
   2 -19   0        3.53        2.46      4.16 o 
   0 -18   0        2.72        9.22      6.43 o 
   1 -18   0        1.66        5.08      3.67 o 
   2 -18   0        0.69       -1.22      3.33 o 
   3 -18   0        1.91        2.76      4.15 o 
   1 -17   0       10.93       11.64      3.78 o 
   2 -17   0       10.61       14.38      5.00 o 
   3 -17   0       13.20       18.64      5.36 o 
   0 -16   0       34.68       41.52      8.06 o 
   1 -16   0        4.20        1.32      2.75 o 
   2 -16   0        0.73        2.45      3.17 o 
   3 -16   0        1.59       -0.17      2.88 o 
   4 -16   0        2.88       -1.23      3.54 o 
   1 -15   0       54.14       52.55      6.19 o 
   2 -15   0        1.08        2.03      2.77 o 
   3 -15   0        3.38        2.89      3.18 o 
   4 -15   0       10.02       11.91      4.87 o 
   0 -14   0      157.01      159.70     13.52 o 
   1 -14   0       32.30       32.79      4.96 o 
   2 -14   0        2.44        6.05      3.22 o 
   3 -14   0       16.63       18.71      4.61 o 
   4 -14   0        5.60        4.97      4.22 o 
   5 -14   0        7.12       12.40      4.66 o 
   1 -13   0      143.15      140.39      8.96 o 
   2 -13   0      103.07      102.03      8.00 o 
   3 -13   0      124.45      129.49     10.75 o 
   4 -13   0       29.57       29.23      5.22 o 
   5 -13   0        1.27       -0.37      4.16 o 
   0 -12   0       62.16       65.47      7.94 o 
   1 -12   0      123.04      118.55      7.72 o 
   2 -12   0       50.55       44.51      5.45 o 
   3 -12   0       15.69       13.57      3.67 o 
   4 -12   0        2.62        2.67      3.56 o 
   5 -12   0        5.69        5.91      4.10 o 
   1 -11   0       18.66       17.50      3.36 o 
   2 -11   0      401.90      397.22     13.75 o 
   3 -11   0      224.49      239.18     17.39 o 
   4 -11   0       23.41       26.83      5.30 o 
   5 -11   0       13.12       17.32      5.41 o 
   0 -10   0      195.93      187.54     12.26 o 
   1 -10   0      244.48      234.28      9.65 o 
   2 -10   0      107.19       95.60      6.63 o 
   3 -10   0       12.99        7.79      3.12 o 
   4 -10   0        0.94       -1.45      2.67 o 
   5 -10   0        9.60       10.65      4.32 o 
   6 -10   0       21.96       34.58      7.25 o 
   1  -9   0       91.54       95.25      6.00 o 
   2  -9   0      249.39      255.62     21.39 o 
   3  -9   0       79.82       86.25      8.54 o 
   4  -9   0       22.24       19.31      4.05 o 
   5  -9   0       14.71       18.86      5.11 o 
   6  -9   0        2.94        0.96      3.94 o 
   0  -8   0     1071.57     1077.65     25.89 o 
   1  -8   0      145.85      132.30      6.48 o 
   2  -8   0       45.27       47.64      4.29 o 
   3  -8   0       12.64       11.48      4.89 o 
   4  -8   0       23.49       18.94      3.87 o 
   5  -8   0       36.46       39.00      5.98 o 
   6  -8   0       36.20       42.58      7.41 o 
   1  -7   0       92.47       87.75      5.14 o 
   2  -7   0      630.83      622.84     23.99 o 
   3  -7   0      200.61      189.17      9.06 o 
   4  -7   0       56.00       48.35      5.48 o 
   5  -7   0       23.99       19.97      4.80 o 
   6  -7   0        1.34        2.24      4.78 o 
   0  -6   0      136.02      123.80      7.26 o 
   1  -6   0      205.08      209.73     20.14 o 
   2  -6   0       74.14       64.77      4.69 o 
   3  -6   0       10.86        5.80      5.07 o 
   4  -6   0       82.56       84.49      7.34 o 
   5  -6   0       89.87       92.32      8.55 o 
   6  -6   0       50.34       57.36      7.84 o 
   1  -5   0      133.38      121.00      5.11 o 
   2  -5   0      639.02      636.30     19.48 o 
   3  -5   0      104.97      104.16      6.71 o 
   4  -5   0       42.13       42.88      5.44 o 
   5  -5   0       37.91       40.76      5.89 o 
   6  -5   0        1.98        1.59      4.05 o 
   0  -4   0     4236.05     4514.07     43.54 o 
   1  -4   0     1472.08     1506.56     76.12 o 
   2  -4   0      114.81      123.44      5.79 o 
   3  -4   0      105.61      111.59      6.78 o 
   4  -4   0      183.20      165.91      9.58 o 
   5  -4   0       73.58       67.37      7.32 o 
   6  -4   0       27.20       30.74      6.51 o 
   1  -3   0      875.93      868.34     13.37 o 
   2  -3   0      811.68      794.36     75.47 o 
   3  -3   0      593.49      638.56     21.93 o 
   4  -3   0       60.21       61.01      6.09 o 
   5  -3   0       40.76       37.65      5.95 o 
   6  -3   0       10.00       17.25      5.48 o 
   0  -2   0     5913.08     5415.06     45.08 o 
   1  -2   0     4195.45     4211.22    278.39 o 
   2  -2   0       84.51       76.20      8.00 o 
   3  -2   0        8.26        5.50      4.77 o 
   4  -2   0      230.60      224.62     15.09 o 
   5  -2   0      110.24      111.39      9.79 o 
   6  -2   0       20.95       28.65      9.72 o 
   1  -1   0      350.75      365.14      9.49 o 
   2  -1   0       13.76       14.09      3.14 o 
   3  -1   0      136.46      129.42      9.67 o 
   4  -1   0      298.58      316.27     18.26 o 
   5  -1   0       11.19        6.50      4.37 o 
   6  -1   0       10.96        8.51      9.00 o 
   1   0   0     6442.69     6502.49     54.04 o 
   2   0   0       19.90       19.26      3.65 o 
   3   0   0        2.94        3.14      2.65 o 
   4   0   0      497.91      485.36     22.01 o 
   5   0   0      268.70      242.18     17.59 o 
   6   0   0        6.70       13.04      8.33 o 
   2   1   0       13.15       13.17      3.16 o 
   3   1   0      136.61      139.09      9.92 o 
   4   1   0      300.11      299.93     17.72 o 
   0   2   0     5886.58     5531.41     46.46 o 
   1   2   0     4157.63     4502.56     43.93 o 
   1   3   0      882.12      877.36     17.41 o 
   2   3   0      802.86      867.84     21.13 o 
   3   3   0      586.71      567.12     20.16 o 
   4   3   0       61.45       54.23      7.75 o 
   5   3   0       40.96       47.22      8.62 o 
   0   4   0     4272.89     4342.65     43.76 o 
   1   4   0     1469.48     1327.55     23.68 o 
   2   4   0      112.01      117.65      8.35 o 
   3   4   0      105.46      112.30      9.63 o 
   4   4   0      184.67      198.47     13.99 o 
   5   4   0       74.42       78.10     10.59 o 
   1   5   0      131.28      122.60      7.96 o 
   2   5   0      629.61      649.78     19.71 o 
   3   5   0      102.41       93.70      8.66 o 
   4   5   0       44.38       40.56      6.50 o 
   5   5   0       38.69       41.70      8.19 o 
   0   6   0      133.74      104.99      7.26 o 
   1   6   0      204.69      178.52     10.06 o 
   2   6   0       72.70       66.77      7.23 o 
   3   6   0       10.81        7.36      3.65 o 
   4   6   0       83.38       88.71      9.96 o 
   5   6   0       90.10       79.83     10.83 o 
   1   7   0       91.25       96.73      8.32 o 
   2   7   0      627.26      652.78     22.08 o 
   3   7   0      200.82      190.57     13.28 o 
   4   7   0       57.10       63.67      8.99 o 
   5   7   0       24.58       28.06      7.06 o 
   0   8   0     1083.49     1113.28     27.79 o 
   1   8   0      148.88      127.02      9.71 o 
   2   8   0       44.49       44.44      6.34 o 
   3   8   0       12.57       10.42      4.47 o 
   4   8   0       23.77       24.37      6.60 o 
   5   8   0       35.97       34.11      7.61 o 
   1   9   0       90.10       85.44      8.54 o 
   2   9   0      247.73      212.75     13.92 o 
   3   9   0       79.21       79.15      9.30 o 
   4   9   0       23.06       20.02      6.20 o 
   5   9   0       15.19       15.85      6.51 o 
   0  10   0      192.27      198.39     13.27 o 
   1  10   0      242.97      233.74     14.82 o 
   2  10   0      107.83      125.43     11.71 o 
   3  10   0       12.91       11.76      5.62 o 
   4  10   0        1.05       -0.77      4.52 o 
   5  10   0        9.15       11.90      6.76 o 
   1  11   0       18.50       15.35      5.00 o 
   2  11   0      404.48      383.81     20.42 o 
   3  11   0      225.22      191.61     15.30 o 
   4  11   0       23.89       25.89      6.80 o 
   5  11   0       13.44       17.00      7.34 o 
   0  12   0       59.65       58.99      8.85 o 
   1  12   0      122.01      130.32     12.68 o 
   2  12   0       50.86       47.20      8.16 o 
   3  12   0       15.63       15.55      6.80 o 
   4  12   0        2.47        2.46      5.77 o 
   5  12   0        5.46        7.50      7.28 o 
   1  13   0      142.95      172.69     14.93 o 
   2  13   0      102.51      117.82     12.97 o 
   3  13   0      123.20      142.69     14.66 o 
   4  13   0       29.20       40.93      9.39 o 
   5  13   0        1.35       -3.31      6.58 o 
   1  14   0       31.55       35.99      8.47 o 
   2  14   0        2.54        5.48      4.58 o 
   3  14   0       16.65       23.55      7.87 o 
   4  14   0        5.43        4.30      6.78 o 
   5  14   0        6.99       13.83      8.65 o 
   1  15   0       54.06       74.30     11.47 o 
   2  15   0        1.26        3.06      6.20 o 
   3  15   0        3.47        6.27      4.96 o 
   4  15   0        9.89       17.01      7.96 o 
   1  16   0        3.88        3.22      5.87 o 
   2  16   0        0.70        1.81      4.27 o 
   3  16   0        1.58       11.82      7.63 o 
   4  16   0        2.85        5.44      5.87 o 
   1  17   0       11.06       10.56      7.53 o 
   2  17   0       10.60       11.19      6.43 o 
   3  17   0       13.34       17.74      7.72 o 
   2  18   0        0.69        5.43      5.90 o 
   3  18   0        1.91        0.09      7.88 o 
   2  19   0        3.49        6.40      8.12 o 
  -1 -20   1        3.03        6.99      5.04 o 
   0 -20   1        2.30        1.54      4.26 o 
   1 -20   1        0.19       -1.39      3.67 o 
  -2 -19   1        2.20        6.15      4.04 o 
  -1 -19   1        4.80       10.47      5.16 o 
   0 -19   1        3.04        8.22      4.73 o 
   1 -19   1        4.76        5.25      3.93 o 
   2 -19   1        1.71       -0.55      3.17 o 
  -3 -18   1       17.90       28.44      6.43 o 
  -2 -18   1       10.06       10.37      4.46 o 
  -1 -18   1        0.77        0.24      4.18 o 
   0 -18   1        0.05        1.47      3.37 o 
   1 -18   1        1.83        3.59      4.29 o 
   2 -18   1        2.13        1.92      3.67 o 
   3 -18   1        0.33        1.99      3.34 o 
  -3 -17   1        1.35        1.51      3.81 o 
  -2 -17   1        1.09        0.75      4.15 o 
  -1 -17   1        5.47        7.00      3.91 o 
   0 -17   1       10.57       12.13      3.86 o 
   1 -17   1        8.83       12.09      4.46 o 
   2 -17   1        0.52        1.28      2.88 o 
   3 -17   1        1.50        1.55      3.59 o 
  -4 -16   1        6.31        8.64      5.21 o 
  -3 -16   1       25.54       32.16      5.36 o 
  -2 -16   1       16.10       23.53      7.08 o 
  -1 -16   1       30.31       41.54      6.09 o 
   0 -16   1       32.72       44.55      6.28 o 
   1 -16   1        4.65        4.70      3.26 o 
   2 -16   1        2.72        1.03      3.68 o 
   3 -16   1        6.16        6.16      3.67 o 
   4 -16   1        6.04        6.08      4.66 o 
  -4 -15   1       10.50       13.01      5.27 o 
  -3 -15   1        8.10       13.96      5.71 o 
  -2 -15   1        5.15        6.97      3.52 o 
  -1 -15   1        4.60        8.12      3.17 o 
   0 -15   1       63.61       65.36      8.08 o 
   1 -15   1        8.36        5.86      3.29 o 
   2 -15   1        1.56        4.85      3.62 o 
   3 -15   1        6.17        6.36      3.49 o 
   4 -15   1        0.24       -0.38      3.92 o 
  -5 -14   1        0.45        2.31      5.43 o 
  -4 -14   1       22.29       27.48      6.16 o 
  -3 -14   1       60.35       55.99      6.62 o 
  -2 -14   1       18.80       17.81      3.92 o 
  -1 -14   1        5.80        2.48      3.37 o 
   0 -14   1       47.44       53.10      7.98 o 
   1 -14   1      128.81      129.17      8.91 o 
   2 -14   1       16.11       14.44      3.62 o 
   3 -14   1        0.17        0.89      2.79 o 
   4 -14   1       16.16       15.89      4.84 o 
  -5 -13   1       11.07       18.00      5.28 o 
  -4 -13   1       12.73        8.41      3.71 o 
  -3 -13   1        1.37        3.03      2.93 o 
  -2 -13   1        3.78        4.06      3.35 o 
  -1 -13   1       21.83       22.14      3.96 o 
   0 -13   1       58.91       57.07      5.84 o 
   1 -13   1       15.98       14.12      3.34 o 
   2 -13   1       18.19       19.47      4.30 o 
   3 -13   1        0.87        3.62      2.90 o 
   4 -13   1        5.09        0.87      3.15 o 
   5 -13   1        3.25       13.16      7.79 o 
  -5 -12   1        6.02        3.83      4.30 o 
  -4 -12   1        0.30        1.74      3.09 o 
  -3 -12   1       28.03       26.55      5.33 o 
  -2 -12   1      190.44      200.53     14.95 o 
  -1 -12   1        5.35        3.92      2.67 o 
   0 -12   1        7.56        7.35      2.56 o 
   1 -12   1      120.85      103.50      7.18 o 
   2 -12   1      288.12      280.04     11.91 o 
   3 -12   1      102.02      102.21      7.79 o 
   4 -12   1       12.99       13.97      4.50 o 
   5 -12   1        6.24        8.04      4.88 o 
  -5 -11   1       21.21       29.40      6.09 o 
  -4 -11   1       30.70       32.08      5.42 o 
  -3 -11   1       18.20       16.58      3.78 o 
  -2 -11   1       24.09       20.11      3.78 o 
  -1 -11   1      186.91      172.23      8.96 o 
   0 -11   1       15.89       14.03      3.12 o 
   1 -11   1       38.77       31.87      4.14 o 
   2 -11   1      113.86      107.14      7.23 o 
   3 -11   1       14.58        8.11      2.72 o 
   4 -11   1       16.89       13.94      4.44 o 
   5 -11   1        2.12        4.91      4.34 o 
  -6 -10   1        4.00       -0.16      4.25 o 
  -5 -10   1        1.41        1.17      3.40 o 
  -4 -10   1        2.57        1.31      2.98 o 
  -3 -10   1      149.35      140.14      8.97 o 
  -2 -10   1      345.48      341.84     43.92 o 
  -1 -10   1       58.54       52.67      4.91 o 
   0 -10   1       36.22       28.55      5.82 o 
   1 -10   1       51.33       48.94      4.69 o 
   2 -10   1      167.59      148.50      7.84 o 
   3 -10   1      173.43      190.90     20.23 o 
   4 -10   1       17.08       21.64      3.97 o 
   5 -10   1       14.63       15.73      5.05 o 
   6 -10   1        5.52        9.19      5.94 o 
  -6  -9   1       11.63       15.40      5.48 o 
  -5  -9   1       59.24       65.85      8.04 o 
  -4  -9   1       40.90       36.49      5.56 o 
  -3  -9   1       16.85       16.87      3.44 o 
  -2  -9   1       23.67       18.38      3.22 o 
  -1  -9   1      215.27      207.95      8.80 o 
   0  -9   1       83.72       69.33      5.04 o 
   1  -9   1      183.03      168.63      7.79 o 
   2  -9   1      129.26      134.75      7.79 o 
   3  -9   1       16.15       15.24      3.47 o 
   4  -9   1       15.00       10.61      3.56 o 
   5  -9   1       13.88       15.46      4.87 o 
   6  -9   1       14.36       20.83      8.49 o 
  -6  -8   1        4.55       10.19      5.66 o 
  -5  -8   1       26.81       29.33      5.99 o 
  -4  -8   1       50.58       43.06      5.86 o 
  -3  -8   1       65.37       64.54      5.92 o 
  -2  -8   1      219.40      217.35      9.32 o 
  -1  -8   1      973.97     1009.24     18.46 o 
   0  -8   1       75.39       77.45      5.10 o 
   1  -8   1       84.61       77.51      5.11 o 
   2  -8   1      141.33      132.63      6.81 o 
   3  -8   1      165.19      162.96      8.44 o 
   4  -8   1       53.93       52.87      5.89 o 
   5  -8   1       19.97       23.85      6.36 o 
   6  -8   1        7.73        4.32      6.90 o 
  -6  -7   1       23.80       34.30      7.00 o 
  -5  -7   1       70.71       71.61      7.90 o 
  -4  -7   1        7.38        3.81      2.67 o 
  -3  -7   1       13.00        6.50      2.98 o 
  -2  -7   1       95.87      110.34      9.01 o 
  -1  -7   1     1131.22     1303.92    113.36 o 
   0  -7   1      647.81      677.44     16.00 o 
   1  -7   1      104.87      105.47      5.49 o 
   2  -7   1        5.67        3.91      2.04 o 
   3  -7   1       22.11       17.79      3.43 o 
   4  -7   1       12.56        9.27      3.46 o 
   5  -7   1       27.12       30.21      5.37 o 
   6  -7   1        4.62        8.37      5.27 o 
  -6  -6   1        0.22       -0.30      4.83 o 
  -5  -6   1       65.72       57.82      9.97 o 
  -4  -6   1      260.69      250.10     12.33 o 
  -3  -6   1      209.60      197.99      9.51 o 
  -2  -6   1      233.82      229.40      9.26 o 
  -1  -6   1      216.22      218.44      7.50 o 
   0  -6   1      452.01      423.11     14.77 o 
   1  -6   1      126.88      126.22      8.80 o 
   2  -6   1       40.08       31.01      3.16 o 
   3  -6   1       40.67       38.22      8.30 o 
   4  -6   1       17.00       12.41      3.27 o 
   5  -6   1       14.63       19.19      4.97 o 
   6  -6   1        7.82        9.62      7.07 o 
  -6  -5   1       32.69       34.98      6.53 o 
  -5  -5   1       59.42       65.86     13.17 o 
  -4  -5   1      154.61      144.48      9.40 o 
  -3  -5   1      147.46      139.87      7.78 o 
  -2  -5   1      743.09      825.46     16.81 o 
  -1  -5   1     1164.40     1191.15     26.12 o 
   0  -5   1      885.56      819.08     31.83 o 
   1  -5   1      173.63      168.83      8.51 o 
   2  -5   1      663.27      672.64     39.56 o 
   3  -5   1       88.90       93.26      6.04 o 
   4  -5   1        1.14        2.28      2.85 o 
   5  -5   1       23.09       23.28      4.64 o 
   6  -5   1        5.75       11.43      5.96 o 
  -6  -4   1        7.89        6.32      4.55 o 
  -5  -4   1       58.32       60.78     13.77 o 
  -4  -4   1      190.99      217.10     17.09 o 
  -3  -4   1      243.46      245.33     10.38 o 
  -2  -4   1      662.63      604.72     21.25 o 
  -1  -4   1      230.00      244.87      6.99 o 
   0  -4   1      188.67      193.58      4.37 o 
   1  -4   1       78.19       91.23     21.40 o 
   2  -4   1      655.28      663.16     12.55 o 
   3  -4   1      298.33      314.04     10.71 o 
   4  -4   1       54.43       48.88      5.33 o 
   5  -4   1        2.91        1.38      2.95 o 
   6  -4   1        0.16        0.99      4.16 o 
  -6  -3   1       74.40       96.70     23.91 o 
  -5  -3   1      108.22      106.70      9.58 o 
  -4  -3   1      309.80      305.17     14.77 o 
  -3  -3   1      485.74      502.25     25.16 o 
  -2  -3   1       76.33       71.72      8.90 o 
  -1  -3   1      791.38      767.75     36.70 o 
   0  -3   1      567.51      560.88      6.49 o 
   1  -3   1     2533.52     2465.15     20.28 o 
   2  -3   1      753.42      748.20     13.17 o 
   3  -3   1       81.87       80.92      5.40 o 
   4  -3   1        5.25        3.37      2.61 o 
   5  -3   1        8.49        9.72      4.01 o 
   6  -3   1        7.80        9.57      4.77 o 
  -6  -2   1        9.16        5.76      4.96 o 
  -5  -2   1       13.79       11.00      5.58 o 
  -4  -2   1      161.96      146.48     13.16 o 
  -3  -2   1      203.04      207.98     13.51 o 
  -2  -2   1      481.70      506.90     17.33 o 
  -1  -2   1      662.97      599.48     42.52 o 
   0  -2   1      601.66      596.71      7.55 o 
   1  -2   1     1773.29     1791.64     15.75 o 
   2  -2   1      400.15      406.36     21.35 o 
   3  -2   1      164.91      197.39     16.33 o 
   4  -2   1      113.10      145.41     10.98 o 
   5  -2   1       28.21       28.80      5.26 o 
   6  -2   1        2.81        3.32      4.29 o 
  -6  -1   1       32.50       37.36      7.40 o 
  -5  -1   1      185.01      167.07     15.18 o 
  -4  -1   1      491.02      503.10     23.58 o 
  -3  -1   1       53.21       53.71      7.18 o 
  -2  -1   1      953.33      997.12     24.23 o 
  -1  -1   1       34.72       37.96      2.45 o 
   1  -1   1     5029.95     4829.80    310.99 o 
   2  -1   1      136.85      138.37      5.98 o 
   3  -1   1        5.49        4.27      2.26 o 
   4  -1   1       84.64       79.25      8.55 o 
   5  -1   1      162.38      135.23     10.16 o 
   6  -1   1       11.54       18.43      8.78 o 
  -7   0   1        1.52       11.66     13.79 o 
  -6   0   1        2.63       -0.38      6.75 o 
  -5   0   1       17.60       13.88      6.79 o 
  -4   0   1      180.67      166.57     13.89 o 
  -3   0   1      448.55      504.20     20.40 o 
  -2   0   1      437.47      452.13     15.40 o 
  -1   0   1     2338.09     2479.67     20.98 o 
   1   0   1     5622.86     5565.37     33.97 o 
   2   0   1       66.06       62.30      5.28 o 
   3   0   1       23.43       22.90      4.53 o 
   4   0   1      319.80      328.60     17.18 o 
   6   0   1        1.51        7.04      8.95 o 
  -5   1   1      184.97      183.13     16.03 o 
  -4   1   1      490.65      472.98     21.64 o 
  -3   1   1       53.99       43.68      6.37 o 
  -2   1   1      950.98      934.22     22.62 o 
  -1   1   1       35.30       39.55      2.78 o 
   1   1   1     5031.82     5077.87     45.42 o 
  -4   2   1      163.37      161.02      9.83 o 
  -3   2   1      204.53      204.47      8.21 o 
  -2   2   1      470.41      482.30     37.93 o 
  -1   2   1      668.02      671.30     30.22 o 
   0   2   1      602.99      559.51      7.47 o 
   1   2   1     1772.58     1761.10     21.28 o 
  -4   3   1      310.15      327.26     16.37 o 
  -3   3   1      485.70      507.26     17.30 o 
  -2   3   1       76.24       63.75      5.17 o 
  -1   3   1      782.87      766.21     11.42 o 
   0   3   1      575.61      564.39     12.61 o 
   1   3   1     2546.82     2496.29     95.87 o 
   2   3   1      747.62      789.43     17.08 o 
   6   3   1        7.38       10.48      7.04 o 
  -4   4   1      193.19      190.46     12.45 o 
  -3   4   1      248.64      241.61     12.14 o 
  -2   4   1      652.73      672.89     18.00 o 
  -1   4   1      224.75      230.73     16.12 o 
   0   4   1      190.97      187.42      5.18 o 
   1   4   1       76.92       76.64      3.13 o 
   2   4   1      647.29      651.65     22.78 o 
   3   4   1      292.86      281.05     10.56 o 
   4   4   1       55.15       59.03      8.78 o 
   5   4   1        2.96        2.01      5.27 o 
   6   4   1        0.15        0.01      6.01 o 
  -4   5   1      154.14      161.12     11.70 o 
  -3   5   1      146.40      148.61     10.18 o 
  -2   5   1      745.56      779.59     20.68 o 
  -1   5   1     1162.34     1123.54     16.31 o 
   0   5   1      891.92      847.69     29.99 o 
   1   5   1      174.41      158.42      9.42 o 
   2   5   1      654.51      712.83     20.58 o 
   3   5   1       87.71       88.75      5.41 o 
   4   5   1        1.21        1.39      2.89 o 
   5   5   1       23.93       25.95      7.62 o 
   6   5   1        5.60        0.31      6.50 o 
  -5   6   1       65.48       59.64      8.88 o 
  -4   6   1      260.46      248.19     15.10 o 
  -3   6   1      207.77      210.78     12.59 o 
  -2   6   1      234.89      230.58     11.71 o 
  -1   6   1      219.14      214.60     10.70 o 
   0   6   1      454.80      436.27     25.44 o 
   1   6   1      125.96      116.96      4.05 o 
   2   6   1       39.70       39.01      5.40 o 
   3   6   1       39.93       34.74      3.33 o 
   4   6   1       18.06       14.44      5.77 o 
   5   6   1       15.43       12.55      6.38 o 
   6   6   1        8.00       11.53      7.34 o 
  -5   7   1       70.33       68.99      9.70 o 
  -4   7   1        7.69        5.06      3.94 o 
  -3   7   1       13.35       16.43      4.59 o 
  -2   7   1       95.68       85.47      7.90 o 
  -1   7   1     1124.60     1227.99     28.40 o 
   0   7   1      653.45      696.09     13.38 o 
   1   7   1      108.96      100.51      4.46 o 
   2   7   1        6.38        7.51      1.66 o 
   3   7   1       21.81       16.53      5.23 o 
   4   7   1       12.60       14.64      5.85 o 
   5   7   1       27.95       20.60      6.24 o 
   6   7   1        4.75       10.92      7.16 o 
  -5   8   1       26.45       24.22      6.77 o 
  -4   8   1       49.95       53.49      8.21 o 
  -3   8   1       64.47       74.51      8.75 o 
  -2   8   1      218.57      243.70     14.07 o 
  -1   8   1      976.18     1023.24     27.36 o 
   0   8   1       76.16       77.29      7.50 o 
   1   8   1       83.86       82.01      7.35 o 
   2   8   1      139.26      132.37     10.83 o 
   3   8   1      166.02      146.01     12.45 o 
   4   8   1       55.54       44.15      7.67 o 
   5   8   1       20.64       26.10      6.74 o 
   6   8   1        7.90        9.33      7.28 o 
  -5   9   1       59.26       84.19     11.12 o 
  -4   9   1       40.93       48.97      8.34 o 
  -3   9   1       17.04       20.47      5.65 o 
  -2   9   1       23.69       20.04      4.77 o 
  -1   9   1      215.04      211.19     13.11 o 
   0   9   1       83.61       85.70      8.76 o 
   1   9   1      181.64      173.56     12.33 o 
   2   9   1      128.68      128.25     11.25 o 
   3   9   1       16.24       25.03      6.25 o 
   4   9   1       15.06       11.78      6.22 o 
   5   9   1       14.19       11.42      5.70 o 
   6   9   1       14.35       26.32      9.08 o 
  -5  10   1        1.45        3.37      5.96 o 
  -4  10   1        2.31        2.59      3.35 o 
  -3  10   1      148.08      145.45     12.80 o 
  -2  10   1      344.72      353.61     18.77 o 
  -1  10   1       58.87       52.43      7.44 o 
   0  10   1       35.65       35.15      6.37 o 
   1  10   1       50.61       51.03      7.23 o 
   2  10   1      167.52      144.85     12.26 o 
   3  10   1      175.64      223.45     16.48 o 
   4  10   1       17.32       17.27      5.49 o 
   5  10   1       14.89       20.43      7.76 o 
   6  10   1        5.63        3.05      7.37 o 
  -5  11   1       21.12       25.21      7.81 o 
  -4  11   1       29.89       30.00      7.68 o 
  -3  11   1       18.25       25.71      6.01 o 
  -2  11   1       23.78       17.84      6.08 o 
  -1  11   1      187.78      178.80     13.71 o 
   0  11   1       14.63       12.53      4.31 o 
   1  11   1       37.60       29.67      6.11 o 
   2  11   1      113.00      102.30     11.39 o 
   3  11   1       14.30       15.58      6.34 o 
   4  11   1       16.84       15.09      5.99 o 
   5  11   1        1.96       -5.17      5.57 o 
  -5  12   1        6.10        0.93      6.43 o 
  -4  12   1        0.28        1.61      5.29 o 
  -3  12   1       27.62       31.21      6.89 o 
  -2  12   1      189.65      208.72     16.42 o 
  -1  12   1        5.03        4.52      4.81 o 
   0  12   1        7.78        6.27      3.81 o 
   1  12   1      120.06      109.62     11.34 o 
   2  12   1      287.63      273.05     18.62 o 
   3  12   1      102.31      101.57     12.01 o 
   4  12   1       12.84       19.76      7.73 o 
   5  12   1        6.40        7.62      6.75 o 
  -5  13   1       10.94       18.91      8.16 o 
  -4  13   1       12.47       16.00      7.21 o 
  -3  13   1        1.34        0.49      4.92 o 
  -2  13   1        3.91        5.02      4.31 o 
  -1  13   1       22.40       14.93      5.27 o 
   0  13   1       58.51       60.61      9.59 o 
   1  13   1       15.11       10.34      6.13 o 
   2  13   1       17.59       19.92      6.09 o 
   3  13   1        0.85        0.42      4.02 o 
   4  13   1        5.02        5.88      6.72 o 
   5  13   1        3.14        4.17      7.23 o 
  -5  14   1        0.47       -0.04      7.10 o 
  -4  14   1       22.17       25.02      8.68 o 
  -3  14   1       60.27       74.33     11.22 o 
  -2  14   1       19.26       23.07      6.85 o 
  -1  14   1        5.82        6.57      4.80 o 
   0  14   1       47.82       53.87      9.37 o 
   1  14   1      128.17      151.87     14.92 o 
   2  14   1       15.73        9.97      6.25 o 
   3  14   1        0.20        0.97      5.85 o 
   4  14   1       16.10       27.54      8.93 o 
  -4  15   1       10.24        8.20      7.19 o 
  -3  15   1        8.12       14.15      7.64 o 
  -2  15   1        5.12       11.08      5.71 o 
   0  15   1       63.45       69.36     10.45 o 
   1  15   1        7.88        7.01      6.30 o 
   2  15   1        1.68        5.48      6.04 o 
   3  15   1        6.12       14.26      7.03 o 
   4  15   1        0.23        2.33      7.19 o 
  -4  16   1        6.21        3.55      6.09 o 
  -3  16   1       25.34       31.55      9.45 o 
  -2  16   1       16.25       16.19      6.53 o 
   0  16   1       32.81       37.69      8.61 o 
   1  16   1        4.55       -1.31      5.72 o 
   2  16   1        2.81        3.31      5.18 o 
   3  16   1        6.35        9.22      5.96 o 
   4  16   1        6.06        9.16      7.84 o 
  -3  17   1        1.33        5.22      5.65 o 
  -2  17   1        1.10        1.02      4.93 o 
   1  17   1        8.60        9.90      5.91 o 
   2  17   1        0.54       -0.09      6.81 o 
   3  17   1        1.54       10.00      7.63 o 
  -3  18   1       17.96       28.29      8.96 o 
  -2  18   1        9.97        8.78      6.81 o 
   1  18   1        1.86        3.15      5.12 o 
   2  18   1        2.14        5.33      5.63 o 
   3  18   1        0.33       -0.40      7.88 o 
   1  19   1        4.81        1.67      5.70 o 
   2  19   1        1.76       -0.20      5.66 o 
   1  20   1        0.19       -1.83      6.14 o 
   0 -20   2        1.31       -0.04      3.99 o 
  -2 -19   2        2.44        1.64      4.10 o 
  -1 -19   2        1.32        3.97      4.88 o 
   0 -19   2        3.85        4.53      3.60 o 
   1 -19   2        1.07       -0.70      3.58 o 
   2 -19   2        2.02        4.34      3.91 o 
  -3 -18   2        4.18        5.23      5.07 o 
  -2 -18   2        7.17        5.51      4.80 o 
  -1 -18   2        6.83        7.33      3.96 o 
   0 -18   2        2.68        0.89      3.64 o 
   1 -18   2       11.70       13.97      4.50 o 
   2 -18   2        6.09       10.14      4.23 o 
  -3 -17   2        6.32        4.13      3.90 o 
  -2 -17   2       11.88       10.00      4.50 o 
  -1 -17   2        2.07       -0.42      3.72 o 
   0 -17   2        0.00        0.33      3.59 o 
   1 -17   2        1.75        0.46      2.65 o 
   2 -17   2        0.58        4.17      3.60 o 
   3 -17   2        0.57        1.18      3.63 o 
  -4 -16   2        1.39        2.52      4.34 o 
  -3 -16   2        5.67        2.30      3.20 o 
  -2 -16   2       10.14        9.03      5.00 o 
  -1 -16   2        7.98        9.79      3.48 o 
   0 -16   2       21.39       31.92      6.55 o 
   1 -16   2       18.20       16.02      5.29 o 
   2 -16   2        6.79        4.75      3.39 o 
   3 -16   2        3.60        3.77      4.14 o 
   4 -16   2        0.77       -0.32      4.45 o 
  -4 -15   2       12.60       15.09      4.75 o 
  -3 -15   2       49.44       54.54      6.78 o 
  -2 -15   2       23.71       27.41      5.21 o 
  -1 -15   2       22.30       18.85      4.82 o 
   0 -15   2        7.89        6.51      3.28 o 
   1 -15   2       18.65       17.15      4.10 o 
   2 -15   2       13.19       14.96      3.64 o 
   3 -15   2        3.35        1.43      3.70 o 
   4 -15   2        4.59        0.06      5.76 o 
  -5 -14   2        4.85       11.70      5.06 o 
  -4 -14   2       13.98       14.90      5.22 o 
  -3 -14   2        1.89       -0.39      3.61 o 
  -2 -14   2        3.61        1.84      2.91 o 
  -1 -14   2        4.55        4.56      3.16 o 
   0 -14   2       27.02       29.84      4.98 o 
   1 -14   2      100.86      112.24      6.39 o 
   2 -14   2        2.30        2.71      3.00 o 
   3 -14   2        7.43        9.12      5.56 o 
   4 -14   2        2.83       -1.90      4.96 o 
  -5 -13   2        0.71       -0.57      3.58 o 
  -4 -13   2        9.45       10.40      4.14 o 
  -3 -13   2       13.81       23.18      5.42 o 
  -2 -13   2       21.93       23.79      4.79 o 
  -1 -13   2       11.70        9.28      3.40 o 
   0 -13   2        0.10        1.04      2.60 o 
   1 -13   2       22.33       19.11      3.23 o 
   2 -13   2        6.70        4.20      3.07 o 
   3 -13   2        1.76        2.48      3.21 o 
   4 -13   2        0.70       -0.48      3.45 o 
   5 -13   2        4.68       -0.63      6.01 o 
  -5 -12   2        6.56        8.05      4.47 o 
  -4 -12   2        8.53       10.69      4.32 o 
  -3 -12   2       43.79       30.25      4.86 o 
  -2 -12   2        2.15        1.64      2.58 o 
  -1 -12   2       58.46       60.37      7.41 o 
   0 -12   2       21.97       21.53      2.81 o 
   1 -12   2       56.40       54.28      4.26 o 
   2 -12   2       57.38       52.91      5.69 o 
   3 -12   2       21.68       16.07      3.95 o 
   4 -12   2        1.68       -0.23      3.48 o 
   5 -12   2        1.74        1.04      5.29 o 
  -5 -11   2       10.44       12.23      4.80 o 
  -4 -11   2       29.97       30.81      5.74 o 
  -3 -11   2       83.95       77.34      7.18 o 
  -2 -11   2      159.51      170.93     19.40 o 
  -1 -11   2       21.54       19.73      5.65 o 
   0 -11   2       15.60       16.11      2.43 o 
   1 -11   2      105.23       97.29      5.27 o 
   2 -11   2      144.91      129.82     10.32 o 
   3 -11   2       36.64       34.21      4.49 o 
   4 -11   2        1.87       -0.67      2.63 o 
   5 -11   2        1.13        1.55      6.76 o 
  -6 -10   2       10.76        9.63      5.38 o 
  -5 -10   2       17.30       24.21      5.73 o 
  -4 -10   2       65.29       55.49      6.92 o 
  -3 -10   2      107.16      110.29      8.23 o 
  -2 -10   2       21.56       15.92      3.39 o 
  -1 -10   2      132.12      126.96      6.34 o 
   0 -10   2      121.53      121.69      5.25 o 
   1 -10   2       99.02       93.19      6.11 o 
   2 -10   2       64.47       59.92      5.36 o 
   3 -10   2        0.40        0.50      2.76 o 
   4 -10   2        4.81        0.81      4.35 o 
   5 -10   2        1.07        3.85      5.02 o 
  -6  -9   2        4.01       11.81      6.00 o 
  -5  -9   2       16.20       16.52      4.97 o 
  -4  -9   2      114.01      109.49     15.03 o 
  -3  -9   2      127.61      109.16     10.32 o 
  -2  -9   2      126.95      126.23      7.59 o 
  -1  -9   2      221.26      233.93      6.14 o 
   0  -9   2      235.63      246.42      7.01 o 
   1  -9   2        6.38        3.82      1.91 o 
   2  -9   2       64.69       52.53      4.66 o 
   3  -9   2      107.79      110.34      7.26 o 
   4  -9   2       32.37       27.79      4.66 o 
   5  -9   2        8.85        8.21      5.62 o 
   6  -9   2        6.15        4.71      6.60 o 
  -6  -8   2        5.79        6.34      5.08 o 
  -5  -8   2       44.96       47.06      6.69 o 
  -4  -8   2       54.20       52.30      6.97 o 
  -3  -8   2       26.89       23.11      3.79 o 
  -2  -8   2        2.33        0.68      1.22 o 
  -1  -8   2      172.63      173.01      7.29 o 
   0  -8   2      507.13      507.91      9.51 o 
   1  -8   2        8.13        7.42      2.11 o 
   2  -8   2       34.63       32.08      5.22 o 
   3  -8   2       30.87       34.51      7.79 o 
   4  -8   2        1.46        1.81      2.52 o 
   5  -8   2        2.69        5.14      4.13 o 
   6  -8   2        6.61       14.77      7.18 o 
  -6  -7   2        7.17        7.21      5.08 o 
  -5  -7   2        8.63        5.10      3.51 o 
  -4  -7   2      127.18      141.49      9.60 o 
  -3  -7   2      107.92       99.96      7.84 o 
  -2  -7   2       73.68       64.79      3.16 o 
  -1  -7   2      395.02      422.28      7.58 o 
   0  -7   2     1014.61     1077.49     13.76 o 
   1  -7   2      174.41      161.26      6.58 o 
   2  -7   2       23.98       17.00      2.84 o 
   3  -7   2       33.16       31.86      4.86 o 
   4  -7   2       63.70       63.44      5.92 o 
   5  -7   2       15.97       17.77      6.25 o 
  -6  -6   2       15.91       18.93      6.20 o 
  -5  -6   2       72.02       72.51      8.03 o 
  -4  -6   2       10.73       12.74      4.26 o 
  -3  -6   2        7.86        3.52      2.11 o 
  -2  -6   2      379.54      377.84      7.71 o 
  -1  -6   2      848.30      876.31     16.52 o 
   0  -6   2      809.57      813.05     10.86 o 
   1  -6   2       29.92       25.55      2.38 o 
   2  -6   2       37.28       35.63      3.51 o 
   3  -6   2       23.72       19.62      3.17 o 
   4  -6   2        2.41       -0.99      2.03 o 
   5  -6   2        3.35        6.06      4.87 o 
  -6  -5   2        0.84        3.99      5.26 o 
  -5  -5   2       46.32       38.79      6.43 o 
  -4  -5   2      161.59      151.11     10.17 o 
  -3  -5   2      338.26      309.28     33.16 o 
  -2  -5   2       62.26       68.10      3.55 o 
  -1  -5   2      143.99      149.37      4.33 o 
   0  -5   2      720.06      758.93     16.54 o 
   1  -5   2      271.34      275.35     10.10 o 
   2  -5   2      428.62      419.10     10.14 o 
   3  -5   2      122.77      116.54      6.39 o 
   4  -5   2       30.57       35.34      4.53 o 
   5  -5   2       24.31       27.97      6.76 o 
  -6  -4   2       87.16       95.80     10.34 o 
  -5  -4   2      151.03      201.92     50.61 o 
  -4  -4   2       10.34        8.54      4.42 o 
  -3  -4   2      119.21      133.37     10.12 o 
  -2  -4   2      256.75      258.86      6.67 o 
  -1  -4   2      600.14      595.77      8.45 o 
   0  -4   2      780.79      743.24     17.84 o 
   1  -4   2      556.75      551.26      8.10 o 
   2  -4   2      155.16      150.81      8.82 o 
   3  -4   2       58.63       51.15      4.27 o 
   4  -4   2       13.96       13.41      3.23 o 
   5  -4   2        4.97        1.40      4.48 o 
  -6  -3   2        3.38       -0.44      5.88 o 
  -5  -3   2        6.14        4.55      4.22 o 
  -4  -3   2       47.75       44.54      6.95 o 
  -3  -3   2      331.98      325.92     13.66 o 
  -2  -3   2      672.08      657.26     12.42 o 
  -1  -3   2      537.21      534.56     14.27 o 
   0  -3   2      181.69      185.92      5.09 o 
   1  -3   2      470.92      461.41      6.60 o 
   2  -3   2      231.56      224.77      6.71 o 
   3  -3   2      162.07      156.97      7.17 o 
   4  -3   2       51.40       48.75      5.06 o 
   5  -3   2       12.16       16.30      4.05 o 
  -6  -2   2       73.11       80.37     10.36 o 
  -5  -2   2      207.23      209.19     17.98 o 
  -4  -2   2      138.81      137.50     12.79 o 
  -3  -2   2      248.41      280.02     16.25 o 
  -2  -2   2      287.29      289.14      8.76 o 
  -1  -2   2     4801.43     5097.37    100.39 o 
   0  -2   2     2117.74     2127.83     14.18 o 
   1  -2   2       34.94       37.51      2.58 o 
   2  -2   2      146.51      126.57      9.69 o 
   3  -2   2        1.16        0.82      1.86 o 
   4  -2   2        9.57        5.51      2.73 o 
   5  -2   2        0.07        1.81      3.08 o 
  -6  -1   2        4.79        3.94      7.18 o 
  -5  -1   2        7.80        9.21      5.32 o 
  -4  -1   2       91.81       82.65     10.04 o 
  -3  -1   2      776.03      850.92     27.81 o 
  -2  -1   2      463.13      453.84     11.09 o 
  -1  -1   2      181.69      172.19     10.66 o 
   0  -1   2     5718.19     5877.29     35.30 o 
   1  -1   2      279.05      253.41      5.39 o 
   2  -1   2      534.70      505.73      8.11 o 
   3  -1   2      107.68      102.23      5.58 o 
   4  -1   2      194.61      209.87     41.59 o 
   5  -1   2       49.17       66.43      9.65 o 
  -6   0   2       22.97       27.92      9.08 o 
  -5   0   2      109.50      126.52     14.32 o 
  -4   0   2      225.50      245.44     17.10 o 
  -3   0   2        0.04       -4.70      3.57 o 
  -2   0   2      184.94      164.55      6.81 o 
  -1   0   2     2138.25     2236.79     21.65 o 
   0   0   2      391.74      372.61     10.08 o 
   1   0   2      359.24      385.25     12.12 o 
   2   0   2      121.07      128.11      8.73 o 
   4   0   2       92.66       89.54     11.39 o 
   5   0   2        0.50       10.32      7.08 o 
   6   0   2        2.74        7.54      5.59 o 
  -6   1   2        4.94        4.21      5.61 o 
  -5   1   2        7.74        4.90      6.38 o 
  -4   1   2       90.58       75.36     14.37 o 
  -3   1   2      773.83      827.22     87.42 o 
  -2   1   2      471.68      496.88     28.36 o 
  -1   1   2      183.54      165.01      5.70 o 
   0   1   2     5709.75     5726.43     50.07 o 
   1   1   2      278.49      294.56     10.34 o 
   2   1   2      531.97      537.17     16.47 o 
   3   1   2      107.10       97.25      8.34 o 
   4   1   2      194.34      142.11     10.65 o 
   5   1   2       48.34       44.09      7.54 o 
   6   1   2        0.47        4.31      4.95 o 
  -5   2   2      208.12      204.82     17.54 o 
  -4   2   2      138.28      137.12     12.01 o 
  -3   2   2      245.00      277.56     30.48 o 
  -2   2   2      287.66      300.12     12.77 o 
  -1   2   2     4812.40     4866.91     35.93 o 
   0   2   2     2131.78     2107.81    134.40 o 
   1   2   2       36.44       45.27      4.17 o 
   2   2   2      152.18      148.30      8.18 o 
   3   2   2        0.94       -0.49      2.65 o 
   4   2   2        9.49        5.53      3.88 o 
   5   2   2        0.10        3.39      4.18 o 
  -4   3   2       46.47       47.83      6.06 o 
  -3   3   2      331.24      384.82     13.71 o 
  -2   3   2      668.67      679.66     17.48 o 
  -1   3   2      524.87      494.18      8.70 o 
   0   3   2      185.04      188.30      5.66 o 
   1   3   2      470.24      437.49     28.95 o 
   2   3   2      232.51      241.12     10.38 o 
   3   3   2      160.67      171.46     10.47 o 
   4   3   2       52.69       46.88      6.72 o 
   5   3   2       12.24       16.04      5.14 o 
   6   3   2        2.15        0.28      5.87 o 
  -4   4   2        9.76        9.96      3.73 o 
  -3   4   2      116.91      123.93      8.39 o 
  -2   4   2      256.96      268.62     14.10 o 
  -1   4   2      594.30      611.99     16.61 o 
   0   4   2      766.42      770.76     12.22 o 
   1   4   2      560.49      565.82     26.60 o 
   2   4   2      153.58      159.54      7.67 o 
   3   4   2       57.05       51.81      5.52 o 
   4   4   2       14.12       11.14      3.98 o 
   5   4   2        4.89        5.37      5.99 o 
   6   4   2        0.60        5.04      7.57 o 
  -4   5   2      159.73      186.46     12.06 o 
  -3   5   2      338.42      354.83     14.70 o 
  -2   5   2       60.74       66.59      4.67 o 
  -1   5   2      149.00      152.12      5.06 o 
   0   5   2      726.86      724.59     31.43 o 
   1   5   2      271.51      287.22      7.73 o 
   2   5   2      428.52      424.00     12.62 o 
   3   5   2      120.66      126.32      6.94 o 
   4   5   2       31.74       30.94      4.21 o 
   5   5   2       24.97       25.78      7.20 o 
   6   5   2        5.30        9.32      7.97 o 
  -4   6   2       10.58        9.68      4.13 o 
  -3   6   2        7.73        6.96      3.23 o 
  -2   6   2      379.81      386.73     20.97 o 
  -1   6   2      854.09      931.31     12.77 o 
   0   6   2      806.44      815.89     13.99 o 
   1   6   2       28.56       26.24      5.56 o 
   2   6   2       34.88       37.94      3.55 o 
   3   6   2       22.81       18.30      3.15 o 
   4   6   2        2.47        0.42      5.07 o 
   5   6   2        3.42        7.48      6.34 o 
   6   6   2        4.14        6.49      5.80 o 
  -4   7   2      126.03      124.44     10.98 o 
  -3   7   2      106.44      111.65      9.55 o 
  -2   7   2       70.72       72.91      7.34 o 
  -1   7   2      403.30      426.80     17.84 o 
   0   7   2     1022.73     1131.78     41.50 o 
   1   7   2      174.68      163.91     17.04 o 
   2   7   2       23.72       19.14      2.47 o 
   3   7   2       33.79       45.10      7.69 o 
   4   7   2       65.18       68.82     10.16 o 
   5   7   2       16.42       19.25      7.58 o 
   6   7   2        8.10       13.17      8.17 o 
  -4   8   2       55.12       56.69      8.23 o 
  -3   8   2       27.73       33.64      6.08 o 
  -2   8   2        2.33        1.87      3.51 o 
  -1   8   2      172.28      177.23      6.47 o 
   0   8   2      505.56      476.77     41.41 o 
   1   8   2        9.00       10.47      2.25 o 
   2   8   2       34.94       34.14      5.89 o 
   3   8   2       30.63       29.90      6.25 o 
   4   8   2        1.42        2.88      5.10 o 
   5   8   2        2.75        6.20      6.45 o 
   6   8   2        6.85       12.49      7.94 o 
  -4   9   2      113.58      115.17     11.65 o 
  -3   9   2      126.25      126.47     11.26 o 
  -2   9   2      126.13      149.10     11.69 o 
  -1   9   2      226.28      223.19      9.34 o 
   0   9   2      238.49      243.92     14.20 o 
   1   9   2        6.38        4.57      2.11 o 
   2   9   2       64.17       55.04      7.62 o 
   3   9   2      108.22      121.68     12.47 o 
   4   9   2       33.13       31.26      7.17 o 
   5   9   2        8.61        8.74      6.32 o 
   6   9   2        6.09        0.83      5.32 o 
  -4  10   2       65.54       66.97      9.53 o 
  -3  10   2      106.99      107.30     10.96 o 
  -2  10   2       21.56       22.67      5.90 o 
  -1  10   2      133.64      118.17      9.95 o 
   0  10   2      123.26      135.64      7.02 o 
   1  10   2       97.14      102.95      8.64 o 
   2  10   2       65.61       55.67      8.25 o 
   3  10   2        0.43        1.14      3.40 o 
   4  10   2        4.73        3.83      4.46 o 
   5  10   2        1.05        3.63      5.08 o 
  -4  11   2       29.51       35.63      7.80 o 
  -3  11   2       81.75       64.51      9.11 o 
  -2  11   2      158.35      159.39     13.59 o 
  -1  11   2       21.74       19.55      5.38 o 
   0  11   2       16.19       16.23      3.29 o 
   1  11   2      105.32      104.94     10.94 o 
   2  11   2      143.31      142.76     13.37 o 
   3  11   2       36.09       33.47      7.81 o 
   4  11   2        2.15       -0.80      5.30 o 
   5  11   2        1.09        1.18      6.63 o 
  -4  12   2        8.52        7.69      5.62 o 
  -3  12   2       43.50       36.93      8.07 o 
  -2  12   2        2.15       -1.62      4.77 o 
  -1  12   2       58.38       50.95      8.12 o 
   0  12   2       21.72       14.29      4.92 o 
   1  12   2       57.21       69.87      9.74 o 
   2  12   2       58.27       57.62      9.36 o 
   3  12   2       21.33       26.72      7.53 o 
   4  12   2        1.64        4.04      4.32 o 
   5  12   2        1.72        2.85      6.89 o 
  -4  13   2        9.48       11.34      6.83 o 
  -3  13   2       13.85       21.18      7.29 o 
  -2  13   2       22.28       22.92      6.23 o 
   0  13   2        0.13       -1.85      3.14 o 
   1  13   2       22.35       19.47      6.97 o 
   2  13   2        6.95        7.19      4.96 o 
   3  13   2        1.97        0.04      3.83 o 
   4  13   2        0.84        0.26      5.82 o 
   5  13   2        4.86        3.34      5.34 o 
  -4  14   2       13.84        9.51      5.87 o 
  -3  14   2        1.96       -2.18      5.42 o 
  -2  14   2        3.62        2.14      5.66 o 
   0  14   2       27.18       28.10      7.53 o 
   1  14   2      101.68      109.87     12.61 o 
   2  14   2        2.57        0.95      4.16 o 
   3  14   2        7.16        3.07      4.95 o 
   4  14   2        2.80        3.32      5.06 o 
  -4  15   2       12.55       18.01      8.07 o 
  -3  15   2       48.98       69.71     12.08 o 
  -2  15   2       23.66       35.73      9.21 o 
   0  15   2        7.61        2.67      5.81 o 
   1  15   2       18.63       16.25      6.38 o 
   2  15   2       12.97       15.55      6.20 o 
   3  15   2        3.55        5.04      5.23 o 
   4  15   2        4.66        6.89      6.06 o 
  -4  16   2        1.33        3.89      7.68 o 
  -3  16   2        5.76       11.50      7.75 o 
   0  16   2       21.49       35.24      8.94 o 
   1  16   2       18.29       22.13      8.48 o 
   2  16   2        7.06        6.25      5.25 o 
   3  16   2        3.71        3.48      5.22 o 
   4  16   2        0.76       -1.07      5.68 o 
  -3  17   2        6.09       20.40      9.06 o 
   0  17   2        0.01       -0.14      5.86 o 
   1  17   2        1.76       -1.71      6.24 o 
   2  17   2        0.54        0.46      6.64 o 
   3  17   2        0.62       -1.39      5.13 o 
  -3  18   2        4.28        4.20      8.23 o 
   0  18   2        2.69       -1.46      6.97 o 
   1  18   2       11.87       17.19      7.52 o 
   2  18   2        6.14       16.62      7.60 o 
   1  19   2        1.07        4.76      5.93 o 
   2  19   2        2.02       -5.59      7.74 o 
  -2 -19   3        0.76        1.31      3.48 o 
  -1 -19   3        0.30        0.03      3.96 o 
   0 -19   3        0.83        3.75      3.34 o 
   1 -19   3        7.29       10.00      6.08 o 
  -2 -18   3        2.54        4.55      4.16 o 
  -1 -18   3        4.24        4.58      4.31 o 
   0 -18   3        4.51        5.95      3.78 o 
   1 -18   3        2.65        5.48      3.86 o 
   2 -18   3        0.53        2.67      6.39 o 
  -3 -17   3        7.83       10.22      4.49 o 
  -2 -17   3       14.32       23.64      5.72 o 
  -1 -17   3        2.04        2.19      2.80 o 
   0 -17   3        6.04        5.89      3.74 o 
   1 -17   3        6.45        8.96      4.46 o 
   2 -17   3        7.32        7.50      3.90 o 
   3 -17   3        1.93        2.32      3.72 o 
  -4 -16   3        5.42       10.42      5.28 o 
  -3 -16   3        3.84        9.62      3.94 o 
  -2 -16   3        0.87        2.33      3.57 o 
  -1 -16   3        1.05        0.28      3.18 o 
   0 -16   3        0.40       -0.56      2.79 o 
   1 -16   3        2.25        4.78      3.36 o 
   2 -16   3        4.05        6.64      3.50 o 
   3 -16   3        0.46        3.38      3.64 o 
  -4 -15   3       10.69       14.96      6.13 o 
  -3 -15   3        7.66       10.49      4.31 o 
  -2 -15   3       14.57       12.83      3.84 o 
  -1 -15   3        2.10        2.34      3.83 o 
   0 -15   3        7.03        6.31      3.73 o 
   1 -15   3       11.36       13.51      4.23 o 
   2 -15   3       12.02       14.38      3.47 o 
   3 -15   3        6.68       11.41      4.62 o 
   4 -15   3        5.51        2.70      4.23 o 
  -4 -14   3        2.61       -1.97      3.61 o 
  -3 -14   3       14.83       14.39      4.98 o 
  -2 -14   3        9.91        8.40      4.01 o 
  -1 -14   3       17.70       19.76      4.46 o 
   0 -14   3       14.63       18.65      6.72 o 
   1 -14   3       22.33       21.11      3.42 o 
   2 -14   3       23.15       23.15      3.70 o 
   3 -14   3        4.35        6.60      3.88 o 
   4 -14   3        2.20        6.02      4.39 o 
  -5 -13   3        4.65        6.24      5.16 o 
  -4 -13   3        6.36        8.34      4.41 o 
  -3 -13   3       34.59       39.16      6.37 o 
  -2 -13   3        5.60        3.97      3.50 o 
  -1 -13   3       19.91       19.54      4.31 o 
   0 -13   3       16.45       17.77      3.84 o 
   1 -13   3       56.26       52.89      4.58 o 
   2 -13   3       74.12       78.97      5.52 o 
   3 -13   3       12.58       12.58      4.16 o 
   4 -13   3        3.03        0.59      3.73 o 
  -5 -12   3        1.42        3.13      5.23 o 
  -4 -12   3        7.37        6.74      4.08 o 
  -3 -12   3       11.24       11.97      3.82 o 
  -2 -12   3       19.38       13.69      4.41 o 
  -1 -12   3       19.93       18.05      3.66 o 
   0 -12   3       11.01       10.23      2.66 o 
   1 -12   3       31.53       30.58      3.50 o 
   2 -12   3      102.14      100.51      5.99 o 
   3 -12   3        4.65        4.18      2.76 o 
   4 -12   3        2.31        6.94      3.50 o 
   5 -12   3        1.12        5.60      4.41 o 
  -5 -11   3       10.66       14.48      4.46 o 
  -4 -11   3        5.96        5.81      5.16 o 
  -3 -11   3       28.66       27.23      4.84 o 
  -2 -11   3       43.46       47.47      5.68 o 
  -1 -11   3       23.29       16.83      3.34 o 
   0 -11   3       88.25       88.92      5.04 o 
   1 -11   3      135.91      139.79      8.90 o 
   2 -11   3      277.27      282.64      9.36 o 
   3 -11   3       65.09       63.50      6.32 o 
   4 -11   3        5.18        3.97      4.63 o 
   5 -11   3        1.82        3.21      3.60 o 
  -5 -10   3       12.29       12.21      5.05 o 
  -4 -10   3       11.18       12.55      4.58 o 
  -3 -10   3       71.44       72.48      7.92 o 
  -2 -10   3       93.71       92.27      6.92 o 
  -1 -10   3       56.18       64.11      3.87 o 
   0 -10   3       82.06       79.16      4.57 o 
   1 -10   3       58.55       53.12      3.92 o 
   2 -10   3       14.97       13.25      2.68 o 
   3 -10   3        1.08        0.87      2.43 o 
   4 -10   3        4.00        3.01      4.70 o 
   5 -10   3        6.26       11.11      4.17 o 
  -6  -9   3        5.83        9.63      5.64 o 
  -5  -9   3        3.70        3.67      4.27 o 
  -4  -9   3        0.78        0.78      3.11 o 
  -3  -9   3       44.19       32.22      4.79 o 
  -2  -9   3       12.32       13.53      3.13 o 
  -1  -9   3       20.55       16.74      2.29 o 
   0  -9   3      242.00      249.20      7.42 o 
   1  -9   3       51.25       41.95      3.43 o 
   2  -9   3       51.22       45.79      3.86 o 
   3  -9   3       70.09       64.93      4.51 o 
   4  -9   3        9.51        9.46      4.79 o 
   5  -9   3        3.25        1.12      5.17 o 
  -6  -8   3        3.42        4.77      6.14 o 
  -5  -8   3        4.52       -1.00      3.27 o 
  -4  -8   3      126.26      143.36     20.89 o 
  -3  -8   3      116.30      111.14     16.45 o 
  -2  -8   3       21.45       17.71      2.25 o 
  -1  -8   3       65.21       65.85      3.69 o 
   0  -8   3       37.03       40.07      3.23 o 
   1  -8   3       17.93       15.24      2.28 o 
   2  -8   3        8.00        8.55      2.18 o 
   3  -8   3        7.20        6.69      2.17 o 
   4  -8   3       18.37       30.06      7.23 o 
   5  -8   3       13.20       10.61      3.76 o 
  -6  -7   3        7.27        9.02      6.12 o 
  -5  -7   3       50.61       44.61      6.68 o 
  -4  -7   3       92.85       92.27      8.26 o 
  -3  -7   3       54.84       47.59      5.40 o 
  -2  -7   3       18.69       15.18      2.17 o 
  -1  -7   3      149.47      141.90      6.76 o 
   0  -7   3      130.72      135.12      6.40 o 
   1  -7   3       44.74       42.80      3.16 o 
   2  -7   3       44.60       38.50      3.05 o 
   3  -7   3       40.28       32.57      3.46 o 
   4  -7   3        9.53        9.37      4.41 o 
   5  -7   3        2.37       -1.33      3.79 o 
   6  -7   3        2.62        5.70      6.59 o 
  -6  -6   3        8.92        8.43      5.89 o 
  -5  -6   3        6.35        3.28      3.56 o 
  -4  -6   3       63.57       64.60      7.22 o 
  -3  -6   3       37.20       30.37      3.25 o 
  -2  -6   3      104.98      114.57      8.63 o 
  -1  -6   3      291.23      277.23      6.78 o 
   0  -6   3      969.06     1107.22     40.13 o 
   1  -6   3      229.26      213.48      6.11 o 
   2  -6   3       49.28       46.77      3.10 o 
   3  -6   3       88.08       81.35      4.76 o 
   4  -6   3       42.69       42.45      5.70 o 
   5  -6   3       20.22       15.43      6.29 o 
   6  -6   3       10.21       17.88      6.66 o 
  -6  -5   3       31.10       37.31      7.19 o 
  -5  -5   3       63.78       74.20      9.84 o 
  -4  -5   3      227.74      255.59     13.67 o 
  -3  -5   3       49.20       47.78      3.78 o 
  -2  -5   3       39.86       34.24      2.91 o 
  -1  -5   3      100.87       96.79      4.02 o 
   0  -5   3       83.47       92.42      3.82 o 
   1  -5   3       58.73       62.77      3.05 o 
   2  -5   3        0.18        0.12      1.31 o 
   3  -5   3        1.73        2.86      1.80 o 
   4  -5   3       38.33       27.82      4.30 o 
   5  -5   3        3.21        2.35      4.07 o 
   6  -5   3        1.33        3.15      6.03 o 
  -6  -4   3        8.79        9.02      5.34 o 
  -5  -4   3       28.80       22.80      5.95 o 
  -4  -4   3       80.09       70.39      8.36 o 
  -3  -4   3       36.29       30.12      3.53 o 
  -2  -4   3      430.26      424.86      9.44 o 
  -1  -4   3       10.59        6.71      1.52 o 
   0  -4   3      124.36      127.21      4.58 o 
   1  -4   3       57.41       61.40      2.69 o 
   2  -4   3      387.49      405.29      7.93 o 
   3  -4   3       91.60       87.48      4.54 o 
   4  -4   3       26.66       22.53      3.86 o 
   5  -4   3       27.80       26.44      7.03 o 
   6  -4   3       13.19       21.68      7.84 o 
  -6  -3   3       38.43       42.84      9.09 o 
  -5  -3   3       98.66      108.29     16.59 o 
  -4  -3   3       79.33       80.61     10.78 o 
  -3  -3   3      163.40      149.45     13.62 o 
  -2  -3   3      743.79      740.24     13.09 o 
  -1  -3   3     1039.37     1163.29     60.61 o 
   0  -3   3       30.78       31.59      2.03 o 
   1  -3   3      765.03      765.76     12.34 o 
   2  -3   3      435.27      449.72     16.29 o 
   3  -3   3        0.71        0.25      1.58 o 
   4  -3   3        2.75        3.40      2.77 o 
   5  -3   3        4.61        4.63      5.16 o 
   6  -3   3        0.08        5.38      6.17 o 
  -6  -2   3        3.90        8.53      7.57 o 
  -5  -2   3        2.32        4.01      4.92 o 
  -4  -2   3        2.24       -5.72      4.05 o 
  -3  -2   3      213.89      214.83      9.41 o 
  -2  -2   3      480.98      504.18     12.45 o 
  -1  -2   3     1752.41     1842.69     20.99 o 
   0  -2   3      915.18      866.22     17.60 o 
   1  -2   3      642.34      663.05     10.53 o 
   2  -2   3       19.50       16.91      1.77 o 
   3  -2   3       89.55       87.57      4.28 o 
   4  -2   3       99.38       92.08      5.72 o 
   5  -2   3       56.86       57.71      8.84 o 
   6  -2   3        7.99       10.29      6.27 o 
  -6  -1   3        7.55        5.72      7.87 o 
  -5  -1   3       54.58       50.25      9.52 o 
  -4  -1   3       93.02       82.95     10.46 o 
  -3  -1   3       88.97       81.64      6.27 o 
  -2  -1   3      372.65      400.04     11.24 o 
  -1  -1   3      493.58      472.74     10.29 o 
   0  -1   3      680.81      689.11     10.51 o 
   1  -1   3       64.69       70.18      6.43 o 
   2  -1   3       25.27       24.71      2.47 o 
   3  -1   3       96.82       79.62      5.92 o 
   4  -1   3      169.13      170.86      8.66 o 
   5  -1   3       50.32       39.93      8.08 o 
   6  -1   3        2.37        9.16      6.02 o 
  -6   0   3        0.01       -2.64      4.86 o 
  -5   0   3        1.96        1.15      4.40 o 
  -4   0   3        0.70        1.12      3.70 o 
  -3   0   3      116.60      115.65      4.92 o 
  -2   0   3      944.20      998.67     30.58 o 
  -1   0   3      982.44     1022.14     15.70 o 
   0   0   3       54.34       49.29      2.88 o 
   1   0   3       33.18       35.38      4.44 o 
   2   0   3       52.85       54.47      3.24 o 
   3   0   3       43.86       44.73      3.88 o 
   4   0   3      184.57      182.21      9.03 o 
   5   0   3      163.66      156.24     14.07 o 
   6   0   3        6.91        3.16      5.63 o 
  -6   1   3        7.79        5.89      7.97 o 
  -5   1   3       55.93       46.09      8.73 o 
  -4   1   3       92.47       82.82     10.62 o 
  -3   1   3       86.32       87.84      7.71 o 
  -2   1   3      371.37      385.03     19.86 o 
  -1   1   3      495.58      478.42     10.64 o 
   0   1   3      690.74      651.58     11.73 o 
   1   1   3       60.95       57.57      5.24 o 
   2   1   3       22.95       19.00      2.48 o 
   3   1   3       96.55       77.82      5.57 o 
   4   1   3      168.04      167.49     12.83 o 
   5   1   3       50.35       50.98      8.56 o 
   6   1   3        2.35        1.05      5.16 o 
  -5   2   3        2.37        4.96      6.80 o 
  -4   2   3        2.22        5.42      5.15 o 
  -3   2   3      209.03      217.80      9.64 o 
  -2   2   3      474.16      475.97     37.03 o 
  -1   2   3     1762.22     1840.16     16.46 o 
   0   2   3      913.70      904.27     19.53 o 
   1   2   3      644.17      599.20     16.43 o 
   2   2   3       19.65       17.92      4.07 o 
   3   2   3       90.16       95.24      8.32 o 
   4   2   3       99.20       92.49      9.46 o 
   5   2   3       55.95       45.01      7.84 o 
  -3   3   3      164.29      171.56     15.59 o 
  -2   3   3      741.40      803.38     24.44 o 
  -1   3   3     1041.89     1098.27     14.54 o 
   0   3   3       32.40       30.05      2.74 o 
   1   3   3      752.35      697.58     17.62 o 
   2   3   3      425.55      461.84     16.26 o 
   3   3   3        0.56        5.23      3.43 o 
   4   3   3        2.80       -1.96      3.14 o 
   5   3   3        4.62       -0.49      4.08 o 
  -3   4   3       34.48       33.48      3.63 o 
  -2   4   3      431.28      421.30     21.43 o 
  -1   4   3        9.49        6.13      1.96 o 
   0   4   3      128.05      125.98      5.54 o 
   1   4   3       58.87       64.82      4.38 o 
   2   4   3      388.85      391.09     14.26 o 
   3   4   3       93.12      107.14      8.82 o 
   4   4   3       27.12       21.08      5.09 o 
   6   4   3       12.88       20.45      9.05 o 
  -3   5   3       49.87       54.76      8.62 o 
  -2   5   3       39.89       40.24      4.50 o 
  -1   5   3      100.52       84.15      4.61 o 
   0   5   3       85.63       76.35     12.86 o 
   1   5   3       60.02       61.20      4.43 o 
   2   5   3        0.16       -0.72      1.98 o 
   3   5   3        2.09        0.10      2.10 o 
   4   5   3       38.81       37.52      5.02 o 
   5   5   3        3.22        3.56      6.68 o 
   6   5   3        1.35        2.15      5.71 o 
  -3   6   3       36.04       35.49      4.76 o 
  -2   6   3      104.11      107.14     13.93 o 
  -1   6   3      288.19      288.56     15.13 o 
   0   6   3      978.79     1014.80     75.71 o 
   1   6   3      231.68      224.93     12.85 o 
   2   6   3       49.51       44.62      4.09 o 
   3   6   3       88.98       94.67      6.49 o 
   4   6   3       43.04       51.33      9.75 o 
   5   6   3       20.66       19.39      8.06 o 
   6   6   3        9.94       21.93      9.33 o 
  -3   7   3       52.86       43.75      6.23 o 
  -2   7   3       18.22       13.74      2.87 o 
  -1   7   3      149.92      157.74      7.19 o 
   0   7   3      133.47      128.43      7.74 o 
   1   7   3       43.34       38.86      3.71 o 
   2   7   3       43.00       40.52      4.10 o 
   3   7   3       40.50       41.17      4.61 o 
   4   7   3        9.88       16.99      7.54 o 
   5   7   3        2.34       -0.57      6.72 o 
   6   7   3        2.54        3.65      7.76 o 
  -3   8   3      115.27      127.14     10.50 o 
  -2   8   3       22.87       16.67      3.50 o 
  -1   8   3       62.92       67.47      6.07 o 
   0   8   3       38.93       39.06      4.06 o 
   1   8   3       18.25       19.70      3.18 o 
   2   8   3        8.18       10.59      2.68 o 
   3   8   3        7.61        4.74      5.20 o 
   4   8   3       18.54       31.10      8.04 o 
   5   8   3       13.41       19.65      7.91 o 
  -3   9   3       44.23       42.78      6.95 o 
  -2   9   3       12.62       13.21      3.58 o 
  -1   9   3       20.76       18.12      3.36 o 
   0   9   3      246.03      250.92     26.88 o 
   1   9   3       52.22       44.35      7.66 o 
   2   9   3       52.21       39.44      7.07 o 
   3   9   3       71.66       61.58      9.06 o 
   4   9   3        9.66       10.17      6.80 o 
   5   9   3        3.28        0.25      6.30 o 
  -3  10   3       70.24       67.04      9.20 o 
  -2  10   3       92.86       87.47     10.08 o 
  -1  10   3       58.31       60.67      5.38 o 
   0  10   3       83.84       81.31      5.98 o 
   1  10   3       59.44       60.21      4.94 o 
   2  10   3       14.92       18.13      6.03 o 
   3  10   3        1.21        1.53      4.14 o 
   4  10   3        4.06        4.22      5.95 o 
   5  10   3        6.08        5.84      5.55 o 
  -3  11   3       28.54       29.78      7.17 o 
  -1  11   3       23.39       24.51      4.06 o 
   0  11   3       89.93       86.96      6.47 o 
   1  11   3      136.48      127.50     11.98 o 
   2  11   3      277.74      290.67     19.46 o 
   3  11   3       65.87       67.81     10.10 o 
   4  11   3        5.07        6.67      6.74 o 
   5  11   3        1.85        2.44      7.26 o 
  -3  12   3       11.41        6.07      5.56 o 
  -1  12   3       19.73       21.85      4.16 o 
   0  12   3       11.37       12.09      3.27 o 
   1  12   3       31.63       31.08      7.52 o 
   2  12   3      102.57      115.08     13.45 o 
   3  12   3        4.90        6.35      5.90 o 
   4  12   3        2.09        3.74      4.55 o 
   5  12   3        1.09       -3.74      4.34 o 
  -3  13   3       35.39       31.82      7.16 o 
  -1  13   3       19.91       14.35      4.89 o 
   0  13   3       16.23       24.52      6.81 o 
   1  13   3       56.26       58.64      9.23 o 
   2  13   3       74.17       71.54     10.53 o 
   3  13   3       12.40        6.32      4.77 o 
   4  13   3        3.03       -2.85      6.27 o 
  -3  14   3       14.87       26.08      8.16 o 
  -1  14   3       17.05       10.21      4.77 o 
   0  14   3       14.17       14.13      5.51 o 
   1  14   3       22.04       26.20      6.83 o 
   2  14   3       23.21       19.23      6.49 o 
   3  14   3        4.52        4.41      6.71 o 
   4  14   3        2.08        2.45      6.86 o 
  -1  15   3        2.12        3.11      5.34 o 
   0  15   3        7.10       11.09      5.19 o 
   1  15   3       11.16       19.13      7.23 o 
   2  15   3       12.39       20.14      8.25 o 
   3  15   3        6.77        3.17      6.38 o 
   4  15   3        5.46        8.73      8.19 o 
   0  16   3        0.33        1.86      5.76 o 
   1  16   3        2.21        0.46      5.93 o 
   2  16   3        4.01        3.71      5.27 o 
   3  16   3        0.50        3.68      6.81 o 
   0  17   3        6.14       -1.41      6.14 o 
   1  17   3        6.63        7.43      6.04 o 
   2  17   3        7.59        7.65      6.04 o 
   3  17   3        1.99        3.45      7.39 o 
   0  18   3        4.52        8.45      5.68 o 
   1  18   3        2.66        4.03      7.41 o 
   2  18   3        0.51       -1.61      6.71 o 
   0  19   3        0.84        2.26      5.71 o 
   1  19   3        7.40       15.06      7.67 o 
  -1 -19   4        0.56       -0.08      4.00 o 
   0 -19   4        3.21        3.65      4.09 o 
  -2 -18   4        2.45        3.36      4.84 o 
  -1 -18   4        0.17        1.68      4.19 o 
   0 -18   4        0.23        0.07      4.03 o 
   1 -18   4        5.90        5.62      6.78 o 
   2 -18   4        5.43       10.90      7.30 o 
  -3 -17   4        7.14        8.33      6.97 o 
  -2 -17   4        6.49       11.95      5.09 o 
  -1 -17   4       13.01       13.53      7.95 o 
   0 -17   4        3.82        2.14      4.65 o 
   1 -17   4        1.69       11.56      6.97 o 
   2 -17   4        0.74        0.87      5.86 o 
  -3 -16   4        9.19       13.74      4.35 o 
  -2 -16   4       18.76       30.49      7.61 o 
  -1 -16   4        5.42        8.11      3.75 o 
   0 -16   4       20.05       20.19      4.67 o 
   1 -16   4       16.20       21.68      4.98 o 
   2 -16   4        5.71       -0.33      5.73 o 
   3 -16   4        6.78        8.64      4.74 o 
  -4 -15   4        1.78        3.89      4.29 o 
  -3 -15   4        3.59        1.67      4.10 o 
  -2 -15   4       10.84       11.14      4.08 o 
  -1 -15   4       15.51       16.18      4.40 o 
   0 -15   4       11.69       11.20      4.05 o 
   1 -15   4       12.70       13.04      4.21 o 
   2 -15   4        2.61        6.72      3.35 o 
   3 -15   4        0.61        7.22      4.41 o 
  -4 -14   4        8.31       12.32      5.06 o 
  -3 -14   4        8.75       14.23      5.40 o 
  -2 -14   4       10.71        9.46      4.23 o 
  -1 -14   4        8.85        5.79      2.88 o 
   0 -14   4        2.94        1.16      2.79 o 
   1 -14   4       12.10       13.26      3.21 o 
   2 -14   4       30.75       34.59      5.38 o 
   3 -14   4       15.59       15.07      4.58 o 
   4 -14   4        3.03        6.69      4.06 o 
  -5 -13   4        0.77        8.01      6.17 o 
  -4 -13   4        0.59        0.27      3.78 o 
  -3 -13   4        1.76        2.56      3.79 o 
  -2 -13   4       36.54       34.07      5.44 o 
  -1 -13   4        9.74        8.39      3.28 o 
   0 -13   4        3.24        2.19      2.96 o 
   1 -13   4        5.42        5.42      2.81 o 
   2 -13   4        7.23        5.20      3.37 o 
   3 -13   4        9.81       13.64      4.13 o 
   4 -13   4        8.26        7.75      4.57 o 
  -5 -12   4       11.61        8.04      4.99 o 
  -4 -12   4       16.84       20.03      5.29 o 
  -3 -12   4       23.77       27.97      4.93 o 
  -2 -12   4       40.97       55.12      6.56 o 
  -1 -12   4        8.43        7.95      3.08 o 
   0 -12   4       18.80       14.96      3.12 o 
   1 -12   4       14.20       16.69      3.06 o 
   2 -12   4       23.16       22.38      4.53 o 
   3 -12   4       35.73       35.46      5.59 o 
   4 -12   4        3.09        3.47      3.60 o 
  -5 -11   4        0.00        0.72      4.20 o 
  -4 -11   4        3.50        3.79      3.31 o 
  -3 -11   4       22.88       17.65      5.34 o 
  -2 -11   4       33.40       26.41      4.56 o 
  -1 -11   4       38.54       40.00      6.28 o 
   0 -11   4       27.68       29.05      3.44 o 
   1 -11   4       95.92       89.04      5.34 o 
   2 -11   4       22.81       15.55      3.77 o 
   3 -11   4       20.28       19.82      4.53 o 
   4 -11   4        5.98        4.19      3.86 o 
   5 -11   4        8.66       12.71      7.89 o 
  -5 -10   4       11.48       13.89      4.88 o 
  -4 -10   4        4.15        3.83      3.29 o 
  -3 -10   4        1.35        2.28      2.98 o 
  -2 -10   4       38.30       38.08      4.93 o 
  -1 -10   4        3.01        2.75      1.86 o 
   0 -10   4       37.61       39.40      3.59 o 
   1 -10   4        7.68        5.37      2.19 o 
   2 -10   4      139.03      126.05      8.03 o 
   3 -10   4       91.51       93.80      7.54 o 
   4 -10   4       12.89       12.75      4.00 o 
   5 -10   4        2.16        4.61      6.67 o 
  -5  -9   4        1.36        2.68      4.55 o 
  -4  -9   4       21.44       12.93      4.14 o 
  -3  -9   4       40.90       35.19      5.14 o 
  -2  -9   4       28.84       21.79      4.12 o 
  -1  -9   4       43.41       40.05      3.43 o 
   0  -9   4       59.66       57.32      4.02 o 
   1  -9   4       79.11       78.30      4.48 o 
   2  -9   4       22.70       17.94      4.46 o 
   3  -9   4       23.22       19.81      5.48 o 
   4  -9   4        8.59        9.20      3.63 o 
   5  -9   4        6.68       10.28      6.80 o 
  -6  -8   4        3.13        7.62      5.46 o 
  -5  -8   4       20.53       22.83      6.37 o 
  -4  -8   4       27.52       27.25      5.29 o 
  -3  -8   4       33.36       40.92      5.51 o 
  -2  -8   4      135.56      128.77      5.81 o 
  -1  -8   4        7.93        7.41      2.05 o 
   0  -8   4       86.22       85.61      4.39 o 
   1  -8   4        8.65        7.26      2.02 o 
   2  -8   4       56.68       50.88      4.73 o 
   3  -8   4       79.66       77.20      6.39 o 
   4  -8   4       35.62       35.41      8.23 o 
   5  -8   4        5.15        5.55      6.11 o 
  -6  -7   4        5.21        5.38      5.39 o 
  -5  -7   4        4.78        4.90      4.18 o 
  -4  -7   4        9.13        6.39      4.12 o 
  -3  -7   4      105.40       96.24      6.50 o 
  -2  -7   4       37.84       31.73      3.10 o 
  -1  -7   4      108.85      112.17      4.92 o 
   0  -7   4      200.46      202.14      8.58 o 
   1  -7   4       42.20       36.71      3.00 o 
   2  -7   4       25.85       20.51      2.41 o 
   3  -7   4       10.07        9.08      2.83 o 
   4  -7   4        6.01        5.52      4.43 o 
   5  -7   4        9.67        7.09      5.34 o 
  -6  -6   4       20.23       31.78      7.20 o 
  -5  -6   4       28.19       28.40      5.90 o 
  -4  -6   4       58.03       53.75      9.22 o 
  -3  -6   4      122.66      114.63     15.63 o 
  -2  -6   4       39.98       34.68      3.14 o 
  -1  -6   4      179.01      181.04      6.02 o 
   0  -6   4       62.99       63.97      3.56 o 
   1  -6   4      256.75      268.09      6.64 o 
   2  -6   4       98.66       95.07      4.91 o 
   3  -6   4       48.33       43.51      4.53 o 
   4  -6   4       36.43       31.52      7.65 o 
   5  -6   4        3.51        8.73      6.36 o 
  -6  -5   4       27.30       43.29      9.24 o 
  -5  -5   4       19.00       18.28      5.78 o 
  -4  -5   4       10.42       11.28      3.05 o 
  -3  -5   4       99.73       87.37      6.42 o 
  -2  -5   4      320.07      298.16      8.52 o 
  -1  -5   4      221.34      220.15      6.53 o 
   0  -5   4      348.94      368.35      7.84 o 
   1  -5   4      900.69      913.47     27.64 o 
   2  -5   4       71.02       66.90      3.45 o 
   3  -5   4       21.91       21.97      4.68 o 
   4  -5   4       14.21       15.66      6.18 o 
   5  -5   4       16.96       22.73      6.74 o 
   6  -5   4       12.33       15.87      6.58 o 
  -6  -4   4       25.04       31.15     11.43 o 
  -5  -4   4        8.05       13.50      5.61 o 
  -4  -4   4       35.68       24.38      4.35 o 
  -3  -4   4       66.20       67.17      5.15 o 
  -2  -4   4      143.80      137.95      6.37 o 
  -1  -4   4      131.47      119.31      4.78 o 
   0  -4   4       23.10       25.45      2.21 o 
   1  -4   4      227.64      233.73      5.00 o 
   2  -4   4        9.45        8.79      1.62 o 
   3  -4   4       59.38       55.74      4.83 o 
   4  -4   4       14.90       18.42      6.54 o 
   5  -4   4        2.49        0.49      3.78 o 
   6  -4   4        0.46       -0.31      6.40 o 
  -6  -3   4       12.26       14.47      7.15 o 
  -5  -3   4       34.82       38.86     17.58 o 
  -4  -3   4       17.77       18.05      4.23 o 
  -3  -3   4      104.93      104.43      7.12 o 
  -2  -3   4      109.98      108.54      6.30 o 
  -1  -3   4      566.78      519.90     20.71 o 
   0  -3   4      393.82      415.42     13.17 o 
   1  -3   4      346.47      367.72     24.24 o 
   2  -3   4      113.50      108.33      3.46 o 
   3  -3   4       22.09       23.07      3.29 o 
   4  -3   4       41.92       45.47      8.31 o 
   5  -3   4       41.82       35.26      7.54 o 
   6  -3   4       24.31       25.98      8.11 o 
  -6  -2   4       10.39       18.78      7.05 o 
  -5  -2   4        1.36       -3.48      6.47 o 
  -4  -2   4        3.57        8.07      3.51 o 
  -3  -2   4       18.04       16.19      4.60 o 
  -2  -2   4      224.35      211.24      8.81 o 
  -1  -2   4      285.92      341.49      9.88 o 
   0  -2   4      177.32      178.40      4.61 o 
   1  -2   4       19.45       16.90      3.30 o 
   2  -2   4      107.59      107.27      4.83 o 
   3  -2   4      161.58      146.96      6.74 o 
   4  -2   4      104.37       94.49     10.66 o 
   5  -2   4        4.73        7.11      5.56 o 
   6  -2   4        1.85        6.61      4.86 o 
  -6  -1   4        4.92       12.72      8.56 o 
  -5  -1   4       55.92       63.18     12.00 o 
  -4  -1   4       32.04       29.77      4.67 o 
  -3  -1   4        1.44        2.01      2.42 o 
  -2  -1   4      226.07      255.26      9.75 o 
  -1  -1   4      297.20      303.06     10.17 o 
   0  -1   4      963.15      998.88     14.39 o 
   1  -1   4      175.61      177.58      4.95 o 
   2  -1   4      117.90      108.25      4.39 o 
   3  -1   4       12.36       13.15      4.65 o 
   4  -1   4       42.04       38.68      6.85 o 
   5  -1   4       50.06       51.31      8.33 o 
   6  -1   4       23.59       28.54      7.71 o 
  -6   0   4       16.21        9.24      6.36 o 
  -5   0   4       15.58        8.01      7.04 o 
  -4   0   4       54.37       53.43      6.14 o 
  -3   0   4        1.27        4.82      2.97 o 
  -2   0   4      215.36      242.13      9.50 o 
  -1   0   4       83.16       72.83      8.90 o 
   0   0   4        9.16        5.91      1.76 o 
   1   0   4       35.21       38.07      5.42 o 
   2   0   4       35.21       40.09      7.32 o 
   3   0   4      115.58      112.67     10.18 o 
   4   0   4      124.38      119.40     11.19 o 
   5   0   4        4.73        4.28      4.93 o 
   6   0   4        0.82        0.41      3.98 o 
  -6   1   4        4.89        2.99      8.43 o 
  -5   1   4       55.81       63.80     11.26 o 
  -4   1   4       31.95       22.02      4.40 o 
  -3   1   4        1.60        4.37      3.01 o 
  -2   1   4      223.27      267.51     12.21 o 
  -1   1   4      305.05      303.40      9.24 o 
   0   1   4      965.71      973.64     13.30 o 
   1   1   4      172.23      168.79     10.28 o 
   2   1   4      118.56      121.17      9.76 o 
   3   1   4       12.32       13.47      4.32 o 
   4   1   4       42.89       33.57      6.60 o 
   5   1   4       49.98       42.99      7.36 o 
   6   1   4       23.49       25.14      6.17 o 
  -5   2   4        1.36        5.15      7.16 o 
  -4   2   4        3.94        2.85      3.47 o 
  -3   2   4       17.20       13.46      3.71 o 
  -2   2   4      228.32      204.99     18.13 o 
  -1   2   4      286.10      313.59     16.60 o 
   0   2   4      179.75      201.14     10.80 o 
   1   2   4       18.31       18.74      4.46 o 
   2   2   4      103.00      108.58      9.20 o 
   3   2   4      160.81      152.43     11.71 o 
   4   2   4      104.19      103.71     10.71 o 
   5   2   4        4.65        7.59      4.91 o 
  -4   3   4       17.68       18.40      4.61 o 
  -3   3   4      106.95      105.65      7.50 o 
  -2   3   4      113.95      108.03      6.69 o 
  -1   3   4      573.75      548.64     14.40 o 
   0   3   4      396.81      404.95     10.74 o 
   1   3   4      346.32      336.68     14.15 o 
   2   3   4      114.04      121.25      9.24 o 
   3   3   4       22.77       28.34      5.84 o 
   4   3   4       42.49       40.33      7.30 o 
   5   3   4       41.46       43.68      8.13 o 
  -4   4   4       37.81       33.87      8.10 o 
  -3   4   4       67.15       62.24      8.48 o 
  -2   4   4      140.77      136.71     11.26 o 
  -1   4   4      130.94      114.50      7.14 o 
   0   4   4       24.02       25.37      3.22 o 
   1   4   4      233.22      236.39     14.84 o 
   2   4   4        9.40       11.77      3.95 o 
   3   4   4       57.39       60.16      7.77 o 
   4   4   4       15.09       11.69      5.08 o 
   6   4   4        0.46        8.48      8.73 o 
  -4   5   4       10.41        4.37      4.16 o 
  -3   5   4      100.08       98.40     11.08 o 
  -2   5   4      318.86      343.11     17.83 o 
  -1   5   4      221.51      226.88      8.25 o 
   0   5   4      348.80      371.10     10.87 o 
   1   5   4      899.47      945.91     18.32 o 
   2   5   4       70.76       74.16      5.80 o 
   3   5   4       22.39       24.05      3.90 o 
   4   5   4       14.47       12.68      4.03 o 
   5   5   4       17.01       14.02      6.47 o 
   6   5   4       12.04       31.86     10.81 o 
  -3   6   4      125.90      132.95     12.91 o 
  -2   6   4       38.73       31.44      6.25 o 
  -1   6   4      179.66      207.84     13.49 o 
   0   6   4       62.53       55.93      5.65 o 
   1   6   4      260.50      269.28      9.78 o 
   2   6   4       97.79       98.04      7.47 o 
   3   6   4       47.90       48.92      9.48 o 
   4   6   4       37.39       34.79      8.54 o 
   5   6   4        3.60        7.46      6.01 o 
  -3   7   4      104.47      102.11     12.00 o 
  -2   7   4       36.77       32.95      6.33 o 
  -1   7   4      109.35      114.96      6.51 o 
   0   7   4      197.09      183.05     11.89 o 
   1   7   4       40.66       32.43      4.76 o 
   2   7   4       25.60       19.74      4.56 o 
   3   7   4       10.42       18.14      4.02 o 
   4   7   4        6.17        8.27      5.50 o 
   5   7   4        9.66        6.22      6.02 o 
  -3   8   4       33.91       37.25      8.81 o 
  -2   8   4      134.09      125.48     11.63 o 
  -1   8   4        8.07        4.95      2.57 o 
   0   8   4       84.80       74.20      5.51 o 
   1   8   4        8.38        9.53      2.59 o 
   2   8   4       56.96       55.30      6.51 o 
   3   8   4       80.26      101.19     12.32 o 
   4   8   4       36.14       45.36      9.55 o 
   5   8   4        5.23        8.13      7.15 o 
  -3   9   4       40.05       30.05      7.81 o 
  -2   9   4       27.80       25.16      5.95 o 
  -1   9   4       45.62       47.80      4.87 o 
   0   9   4       59.36       60.52      5.18 o 
   1   9   4       78.92       74.71      6.10 o 
   2   9   4       22.93       22.75      5.91 o 
   3   9   4       23.60       18.30      6.21 o 
   4   9   4        9.03        6.39      5.35 o 
   5   9   4        6.58       13.06      6.77 o 
  -3  10   4        1.45        0.26      4.06 o 
  -2  10   4       38.62       34.53      7.10 o 
  -1  10   4        3.07        2.85      2.72 o 
   0  10   4       37.84       36.19      4.53 o 
   1  10   4        8.36        8.90      2.75 o 
   2  10   4      138.80      140.55     13.96 o 
   3  10   4       91.64       97.20     12.22 o 
   4  10   4       13.01       12.37      5.99 o 
   5  10   4        2.17        7.94      7.60 o 
  -2  11   4       34.43       24.39      6.17 o 
  -1  11   4       39.70       43.40      5.16 o 
   0  11   4       26.72       27.99      4.39 o 
   1  11   4       94.39       78.24     10.13 o 
   2  11   4       22.65       20.11      6.00 o 
   3  11   4       20.55       20.75      6.90 o 
   4  11   4        6.10        6.36      5.44 o 
   5  11   4        8.54       17.14      7.73 o 
  -2  12   4       40.92       51.36      9.65 o 
  -1  12   4        8.38       12.73      3.59 o 
   0  12   4       18.57       18.78      3.78 o 
   1  12   4       14.96       18.08      6.52 o 
   2  12   4       23.56       20.50      6.64 o 
   3  12   4       35.40       48.28     10.07 o 
   4  12   4        3.13        7.17      7.57 o 
  -1  13   4        9.53        8.97      3.67 o 
   0  13   4        3.01        1.11      3.45 o 
   1  13   4        5.73        4.83      4.50 o 
   2  13   4        7.10        2.30      6.01 o 
   3  13   4        9.94        8.17      5.09 o 
   4  13   4        8.11       10.94      7.60 o 
  -1  14   4        8.91        6.74      4.01 o 
   0  14   4        2.87        0.82      3.43 o 
   1  14   4       12.36       19.32      7.26 o 
   2  14   4       31.25       24.85      7.20 o 
   3  14   4       15.67       15.44      7.91 o 
   4  14   4        3.03        5.32      5.93 o 
  -1  15   4       16.19       16.10      6.75 o 
   0  15   4       11.37        9.17      6.48 o 
   1  15   4       12.45       22.51      7.74 o 
   2  15   4        2.61        5.23      5.19 o 
   3  15   4        0.64        1.50      5.12 o 
  -1  16   4        5.45        7.67      6.08 o 
   0  16   4       20.17       21.77      6.88 o 
   1  16   4       16.06       18.23      6.64 o 
   2  16   4        5.74        2.56      5.31 o 
   3  16   4        6.94        9.66      6.94 o 
  -1  17   4       13.40       19.38      7.93 o 
   0  17   4        3.83        6.31      6.76 o 
   1  17   4        1.60        8.52      5.36 o 
   2  17   4        0.75       -4.26      4.44 o 
   0  18   4        0.23        0.02      6.61 o 
   1  18   4        5.82        8.77      8.48 o 
   2  18   4        5.46       12.21      6.88 o 
   0  19   4        3.25        3.46      5.84 o 
  -1 -18   5        0.12        0.55      3.93 o 
   0 -18   5        1.62        2.89      5.43 o 
   1 -18   5        1.99        6.14      7.29 o 
  -2 -17   5        0.88        1.79      4.55 o 
  -1 -17   5        5.24        2.39      4.34 o 
   0 -17   5        4.26        4.60      6.85 o 
   1 -17   5        7.94       12.21      7.24 o 
   2 -17   5        9.38       12.39      7.66 o 
  -3 -16   5        1.80        0.14      3.81 o 
  -2 -16   5        7.56        5.07      4.33 o 
  -1 -16   5       11.82       14.19      4.17 o 
   0 -16   5       18.36       24.05      7.15 o 
   1 -16   5        8.91        5.45      4.83 o 
   2 -16   5        0.88        7.38      6.54 o 
  -3 -15   5        8.95       12.32      4.70 o 
  -2 -15   5        3.55        3.96      3.60 o 
  -1 -15   5       17.44       16.76      4.78 o 
   0 -15   5       11.48       12.71      4.31 o 
   1 -15   5       12.33       16.01      6.22 o 
   2 -15   5        4.61        8.76      4.30 o 
   3 -15   5        7.42       10.76      4.55 o 
  -4 -14   5        1.14        3.72      4.78 o 
  -3 -14   5        0.05       -1.71      3.99 o 
  -2 -14   5        6.35        8.22      4.22 o 
  -1 -14   5       41.23       43.94      5.83 o 
   0 -14   5       35.21       40.45      5.50 o 
   1 -14   5       23.47       32.42      5.44 o 
   2 -14   5       10.51       10.88      4.87 o 
   3 -14   5        4.79        3.42      3.82 o 
  -4 -13   5       15.29       30.11      6.65 o 
  -3 -13   5       20.82       18.12      5.12 o 
  -2 -13   5       29.41       31.17      5.45 o 
  -1 -13   5       58.41       50.43      5.93 o 
   0 -13   5        5.48        2.63      3.02 o 
   1 -13   5        4.97        8.69      3.80 o 
   2 -13   5       11.88       14.03      3.96 o 
   3 -13   5        7.93       10.18      3.66 o 
   4 -13   5        5.23       10.55      6.78 o 
  -5 -12   5        0.34        3.74      5.76 o 
  -4 -12   5        0.77        1.35      3.98 o 
  -3 -12   5        0.22        3.78      3.58 o 
  -2 -12   5       17.26       20.52      4.44 o 
  -1 -12   5       19.85       21.30      4.60 o 
   0 -12   5       12.40       17.14      3.08 o 
   1 -12   5       20.78       22.64      4.60 o 
   2 -12   5       28.59       28.14      4.69 o 
   3 -12   5        9.65       11.94      4.74 o 
   4 -12   5        7.58       11.78      6.67 o 
  -5 -11   5        7.29        9.42      5.35 o 
  -4 -11   5       14.89       20.31      5.60 o 
  -3 -11   5       37.88       35.25      5.58 o 
  -2 -11   5       51.26       63.80      6.58 o 
  -1 -11   5       28.19       23.74      5.28 o 
   0 -11   5        3.99        2.37      2.50 o 
   1 -11   5       22.36       21.73      4.16 o 
   2 -11   5        1.27        1.60      3.20 o 
   3 -11   5        8.98       14.24      4.03 o 
   4 -11   5        7.81       10.96      6.40 o 
  -5 -10   5        0.84        0.73      4.50 o 
  -4 -10   5       25.19       20.67      5.37 o 
  -3 -10   5       68.60       74.81      7.53 o 
  -2 -10   5       13.49       11.80      3.29 o 
  -1 -10   5       74.68       67.89      4.46 o 
   0 -10   5       59.89       58.50      5.67 o 
   1 -10   5      246.02      269.90     11.67 o 
   2 -10   5      109.08      110.71      7.88 o 
   3 -10   5        3.44        3.12      3.13 o 
   4 -10   5       11.03       16.08      6.83 o 
   5 -10   5        6.83       16.70      7.78 o 
  -5  -9   5       10.94       19.16      6.46 o 
  -4  -9   5       31.00       31.10      5.71 o 
  -3  -9   5       55.15       57.80      6.84 o 
  -2  -9   5      125.32      122.51      8.42 o 
  -1  -9   5        7.08        5.54      2.14 o 
   0  -9   5       35.92       35.35      3.39 o 
   1  -9   5      124.50      128.07      7.95 o 
   2  -9   5       66.50       64.72      6.03 o 
   3  -9   5       37.58       32.55      6.51 o 
   4  -9   5        7.78        5.56      5.63 o 
   5  -9   5        3.08        4.22      6.83 o 
  -5  -8   5       15.91       18.28      5.79 o 
  -4  -8   5       16.45       17.45      4.77 o 
  -3  -8   5      102.41       96.29      8.22 o 
  -2  -8   5       22.54       23.66      3.10 o 
  -1  -8   5       74.63       73.16      4.49 o 
   0  -8   5       89.50       84.49      4.57 o 
   1  -8   5      133.58      140.06      7.90 o 
   2  -8   5       48.24       51.65      5.28 o 
   3  -8   5        2.13        3.84      4.65 o 
   4  -8   5        7.74        7.89      5.65 o 
   5  -8   5        4.62        6.92      5.01 o 
  -6  -7   5        0.36        1.61      5.44 o 
  -5  -7   5       16.29       22.56      5.56 o 
  -4  -7   5       60.93       75.09      8.14 o 
  -3  -7   5       42.60       46.16      4.38 o 
  -2  -7   5       77.94       70.69      4.68 o 
  -1  -7   5       21.08       22.48      2.72 o 
   0  -7   5       46.24       42.89      3.39 o 
   1  -7   5       42.65       51.29      7.79 o 
   2  -7   5      150.51      148.26      8.03 o 
   3  -7   5      122.19      117.67     11.67 o 
   4  -7   5       33.32       25.20      6.37 o 
   5  -7   5        6.08        7.36      5.96 o 
  -6  -6   5       10.82       14.13      5.92 o 
  -5  -6   5       11.91       15.27      6.25 o 
  -4  -6   5       46.97       56.22      7.21 o 
  -3  -6   5      270.25      253.28     12.38 o 
  -2  -6   5       25.32       27.71      3.15 o 
  -1  -6   5      375.64      365.02     13.52 o 
   0  -6   5       47.00       40.22      3.13 o 
   1  -6   5      113.25      109.23      6.56 o 
   2  -6   5      142.90      129.36      7.15 o 
   3  -6   5        0.95        0.29      4.24 o 
   4  -6   5       10.19        8.85      4.55 o 
   5  -6   5       11.69       10.84      5.28 o 
  -6  -5   5        1.03        2.54      5.32 o 
  -5  -5   5       27.10       30.46      6.15 o 
  -4  -5   5       14.44       21.64      4.28 o 
  -3  -5   5        0.89       -0.67      2.47 o 
  -2  -5   5      126.19      123.67      6.04 o 
  -1  -5   5        5.83        4.87      1.78 o 
   0  -5   5      159.71      159.25      5.32 o 
   1  -5   5       88.48       91.99      8.43 o 
   2  -5   5      234.15      238.81      9.14 o 
   3  -5   5       78.76       72.57      9.17 o 
   4  -5   5       26.51       22.98      5.80 o 
   5  -5   5        3.55        5.99      5.85 o 
  -6  -4   5       23.63       41.72      9.29 o 
  -5  -4   5       26.31       31.15      6.65 o 
  -4  -4   5      131.08      118.84     12.60 o 
  -3  -4   5       99.29       90.08      6.26 o 
  -2  -4   5      299.65      312.78     10.09 o 
  -1  -4   5      739.40      752.50     12.94 o 
   0  -4   5      426.12      445.83      8.47 o 
   1  -4   5      165.60      179.19      8.45 o 
   2  -4   5      153.12      137.45      6.64 o 
   3  -4   5        6.55        3.20      3.65 o 
   4  -4   5       17.94       14.41      5.16 o 
   5  -4   5       16.38       20.37      7.07 o 
  -6  -3   5        0.45        9.27      6.89 o 
  -5  -3   5       18.81       26.58      7.39 o 
  -4  -3   5       60.61       59.12      6.28 o 
  -3  -3   5       90.53       86.89      6.95 o 
  -2  -3   5      188.66      185.93     13.21 o 
  -1  -3   5      329.10      306.18     13.09 o 
   0  -3   5      253.24      257.05      6.17 o 
   1  -3   5      138.53      132.97     10.57 o 
   2  -3   5      297.95      308.64     17.33 o 
   3  -3   5      208.30      227.92     16.00 o 
   4  -3   5       95.78       91.09     10.67 o 
   5  -3   5        6.23        1.97      3.94 o 
  -6  -2   5       10.17       17.60      9.87 o 
  -5  -2   5       63.94       52.90     10.63 o 
  -4  -2   5       78.08       81.85      8.51 o 
  -3  -2   5       91.99       83.62      6.76 o 
  -2  -2   5       53.26       55.95      5.25 o 
  -1  -2   5       65.67       54.17      4.50 o 
   0  -2   5      263.25      275.11      7.97 o 
   1  -2   5      267.40      274.00      7.57 o 
   2  -2   5      154.53      149.47     11.95 o 
   3  -2   5       26.37       23.02      6.47 o 
   4  -2   5       40.34       40.19      7.92 o 
   5  -2   5       17.56       17.60      6.74 o 
  -6  -1   5        4.62        0.99      8.69 o 
  -5  -1   5        0.96        2.64      7.23 o 
  -4  -1   5       31.71       36.63      5.35 o 
  -3  -1   5       26.32       26.79      8.01 o 
  -2  -1   5       46.78       50.52      4.84 o 
  -1  -1   5      642.03      666.45     15.00 o 
   0  -1   5       84.58       99.07      5.13 o 
   1  -1   5       60.91       55.11      4.72 o 
   2  -1   5      102.82      105.99     10.33 o 
   3  -1   5      122.55      123.85     11.96 o 
   4  -1   5       78.09       79.69     10.48 o 
   5  -1   5        8.28        3.06      4.20 o 
   6  -1   5        6.62        7.09      6.62 o 
  -6   0   5        4.23       -0.70      5.44 o 
  -5   0   5       44.31       50.34     10.69 o 
  -4   0   5      114.96      113.14      8.82 o 
  -3   0   5        8.12       12.51      3.42 o 
  -2   0   5       20.79       15.77      3.39 o 
  -1   0   5       56.89       48.57      4.48 o 
   0   0   5      849.16      854.98     41.54 o 
   1   0   5      319.13      338.74     16.31 o 
   2   0   5       97.98       93.90      9.81 o 
   3   0   5       75.84       77.21      9.37 o 
   4   0   5        0.39        1.23      5.07 o 
   5   0   5        3.55        6.53      5.70 o 
   6   0   5        4.07        3.47      6.47 o 
  -6   1   5        4.57       10.13      6.92 o 
  -5   1   5        1.13       -1.41      6.34 o 
  -4   1   5       33.30       36.47      7.51 o 
  -3   1   5       26.14       25.81      4.66 o 
  -2   1   5       46.49       53.25      5.15 o 
  -1   1   5      645.07      616.87     14.13 o 
   0   1   5       84.53       83.04      4.46 o 
   1   1   5       60.32       58.47      7.03 o 
   2   1   5      103.45      111.52      9.80 o 
   3   1   5      125.31      133.68     12.32 o 
   4   1   5       78.88       83.29     10.19 o 
   5   1   5        8.24       17.00      7.12 o 
   6   1   5        6.61       14.11      7.31 o 
  -5   2   5       64.87       81.40     13.19 o 
  -4   2   5       77.76       75.91      7.52 o 
  -3   2   5       92.48       86.93      7.14 o 
  -2   2   5       55.38       50.34      5.06 o 
  -1   2   5       69.53       67.34      3.75 o 
   0   2   5      265.99      257.07     13.33 o 
   1   2   5      262.02      249.15     13.47 o 
   2   2   5      152.96      154.66     11.80 o 
   3   2   5       26.48       29.50      6.17 o 
   4   2   5       41.13       44.19      8.36 o 
   5   2   5       17.77       30.37      7.77 o 
  -4   3   5       59.67       68.31      7.12 o 
  -3   3   5       89.31       82.27      7.15 o 
  -2   3   5      188.62      184.32      8.82 o 
  -1   3   5      330.33      322.49      9.49 o 
   0   3   5      253.58      255.02     13.81 o 
   1   3   5      139.61      135.06     10.08 o 
   2   3   5      299.42      340.22     16.90 o 
   3   3   5      208.87      254.41     15.70 o 
   4   3   5       95.65       98.89     11.29 o 
   5   3   5        6.14        5.30      5.73 o 
  -4   4   5      131.33      131.50     13.85 o 
  -3   4   5       99.93      101.14     11.68 o 
  -2   4   5      301.98      293.87      7.89 o 
  -1   4   5      740.22      733.06     14.76 o 
   0   4   5      429.21      489.73     13.56 o 
   1   4   5      163.04      144.23     10.52 o 
   2   4   5      151.35      163.56     12.30 o 
   3   4   5        6.47        5.49      4.90 o 
   4   4   5       17.75       15.51      6.19 o 
  -4   5   5       13.32       12.63      5.56 o 
  -3   5   5        0.68       -1.95      4.72 o 
  -2   5   5      123.75      122.10      6.78 o 
  -1   5   5        5.54        2.72      2.38 o 
   0   5   5      159.21      143.64      9.42 o 
   1   5   5       88.15       80.78      6.24 o 
   2   5   5      234.63      244.36     17.13 o 
   3   5   5       78.49      105.32     10.34 o 
   4   5   5       27.09       31.20      6.95 o 
   5   5   5        3.66        6.21      7.53 o 
  -4   6   5       47.24       62.58     11.14 o 
  -3   6   5      271.22      283.59     19.32 o 
  -2   6   5       25.23       23.46      3.22 o 
  -1   6   5      369.02      351.98     14.20 o 
   0   6   5       47.33       50.57      9.34 o 
   1   6   5      110.62       97.30     10.36 o 
   2   6   5      141.66      137.94     11.84 o 
   3   6   5        0.91        3.56      3.27 o 
   4   6   5        9.90        7.22      6.50 o 
   5   6   5       11.72       20.51      8.18 o 
  -4   7   5       60.36       58.04     10.42 o 
  -3   7   5       44.42       38.33      8.08 o 
  -2   7   5       80.47       81.47      7.20 o 
  -1   7   5       21.21       16.65      2.98 o 
   0   7   5       45.94       42.92      5.57 o 
   1   7   5       42.56       41.17      4.67 o 
   2   7   5      150.96      160.64      9.14 o 
   3   7   5      122.04      133.27      8.89 o 
   4   7   5       33.53       36.69      8.79 o 
   5   7   5        6.18        1.19      7.41 o 
  -4   8   5       16.29       14.50      5.97 o 
  -3   8   5      102.84       93.87     11.67 o 
  -2   8   5       23.51       21.79      3.57 o 
  -1   8   5       75.89       85.62      6.51 o 
   0   8   5       91.62       82.69     11.01 o 
   1   8   5      133.35      132.39      7.99 o 
   2   8   5       48.24       46.51      5.38 o 
   3   8   5        2.12       -0.17      5.76 o 
   4   8   5        7.70        9.68      7.47 o 
   5   8   5        4.52        3.35      5.92 o 
  -3   9   5       54.59       51.08      9.26 o 
  -2   9   5      127.20      118.23      7.55 o 
  -1   9   5        7.21        6.51      2.98 o 
   0   9   5       35.71       33.83      7.72 o 
   1   9   5      122.40      122.46     10.76 o 
   2   9   5       65.27       61.44      9.32 o 
   3   9   5       37.37       32.72      8.15 o 
   4   9   5        7.59        8.49      7.08 o 
   5   9   5        3.12        9.84      8.12 o 
  -3  10   5       68.93       73.85     11.68 o 
  -2  10   5       14.10       12.09      3.57 o 
  -1  10   5       74.81       71.36      6.36 o 
   0  10   5       59.13       58.30     13.48 o 
   1  10   5      244.70      274.99     11.72 o 
   2  10   5      108.88      110.44     13.01 o 
   3  10   5        3.45        8.68      5.17 o 
   4  10   5       11.15       10.93      7.53 o 
   5  10   5        6.76        3.86      6.38 o 
  -3  11   5       38.11       37.98      8.77 o 
  -2  11   5       51.71       52.02      5.70 o 
  -1  11   5       28.37       22.38      4.15 o 
   0  11   5        3.98        1.90      2.78 o 
   1  11   5       21.75       14.01      6.01 o 
   2  11   5        1.42        1.53      5.96 o 
   3  11   5        9.09       10.03      5.82 o 
   4  11   5        7.73        4.27      5.47 o 
  -3  12   5        0.23       -1.99      5.90 o 
  -2  12   5       17.85       23.14      7.36 o 
  -1  12   5       20.38       19.88      4.42 o 
   0  12   5       12.34       18.86      4.55 o 
   1  12   5       20.66       17.16      6.74 o 
   2  12   5       28.25       35.11      8.63 o 
   3  12   5        9.64       10.67      7.44 o 
   4  12   5        7.51       12.11      8.41 o 
  -2  13   5       29.25       37.58      8.21 o 
  -1  13   5       58.03       62.56      6.55 o 
   0  13   5        5.57        6.68      5.23 o 
   1  13   5        4.94        7.58      4.81 o 
   2  13   5       12.40        9.68      5.45 o 
   3  13   5        7.93        8.24      5.74 o 
   4  13   5        5.14        4.65      7.73 o 
  -2  14   5        6.57        9.56      5.96 o 
  -1  14   5       41.84       44.53      9.24 o 
   0  14   5       35.43       43.68      8.93 o 
   1  14   5       23.47       23.03      7.76 o 
   2  14   5       10.46       13.60      7.61 o 
   3  14   5        4.81        2.16      7.05 o 
  -1  15   5       17.28       11.32      6.14 o 
   0  15   5       11.53       23.88      7.35 o 
   1  15   5       12.31       17.36      7.89 o 
   2  15   5        4.58        2.03      6.45 o 
   3  15   5        7.54       14.65      8.72 o 
  -1  16   5       11.91       17.88      7.12 o 
   0  16   5       18.29       15.95      6.47 o 
   1  16   5        8.65       19.23      7.76 o 
   2  16   5        0.83        3.22      7.39 o 
  -1  17   5        5.22        9.82      6.65 o 
   0  17   5        4.29        1.19      6.33 o 
   1  17   5        7.84        8.52      7.39 o 
   2  17   5        9.18       11.20      8.61 o 
  -1  18   5        0.12       -0.51      4.74 o 
   0  18   5        1.64        5.93      5.37 o 
   1  18   5        2.00        2.21      5.23 o 
  -1 -17   6        2.43        5.72      7.62 o 
   0 -17   6       11.63       34.13      9.97 o 
   1 -17   6        9.58       16.76      8.69 o 
  -2 -16   6        2.15        4.15      3.99 o 
  -1 -16   6        3.54        0.78      6.75 o 
   0 -16   6        4.42        9.81      6.97 o 
   1 -16   6        3.31        5.46      6.66 o 
   2 -16   6        2.74        0.92      6.37 o 
  -3 -15   6        0.31       -0.04      4.06 o 
  -2 -15   6        3.18        4.09      4.02 o 
  -1 -15   6        9.78       13.50      7.40 o 
   0 -15   6       25.12       44.76      9.73 o 
   1 -15   6       16.56       33.26      8.80 o 
   2 -15   6        2.72        3.95      4.33 o 
  -3 -14   6       22.96       34.15      9.15 o 
  -2 -14   6        6.62        5.84      3.23 o 
  -1 -14   6        4.10        1.83      3.44 o 
   0 -14   6        9.07        4.96      6.16 o 
   1 -14   6        2.18        1.72      3.28 o 
   2 -14   6        5.23        6.30      4.09 o 
   3 -14   6        3.63        1.24      5.33 o 
  -4 -13   6        4.74        7.24      5.27 o 
  -3 -13   6        3.15        2.88      3.80 o 
  -2 -13   6        4.03        2.90      3.71 o 
  -1 -13   6       11.28       16.00      3.86 o 
   0 -13   6       54.65       69.94     10.62 o 
   1 -13   6       34.09       33.67      5.64 o 
   2 -13   6       19.79       26.56      5.82 o 
   3 -13   6        5.62        6.42      6.67 o 
  -4 -12   6        3.06        6.92      4.90 o 
  -3 -12   6       12.98       13.65      5.01 o 
  -2 -12   6       26.63       29.10      5.43 o 
  -1 -12   6       26.12       26.36      4.41 o 
   0 -12   6        6.30        4.70      3.45 o 
   1 -12   6       13.46       16.84      4.14 o 
   2 -12   6       17.95       16.04      4.52 o 
   3 -12   6        6.37        5.16      6.28 o 
   4 -12   6        7.59       13.47      7.26 o 
  -4 -11   6        0.64        2.83      4.39 o 
  -3 -11   6        0.26        1.78      4.10 o 
  -2 -11   6        0.21       -0.77      3.00 o 
  -1 -11   6       30.05       25.52      8.77 o 
   0 -11   6       44.79       40.73      5.17 o 
   1 -11   6       16.48       21.33      4.62 o 
   2 -11   6       25.19       30.01      7.75 o 
   3 -11   6        5.61       -2.30      5.62 o 
   4 -11   6        2.22        0.12      5.87 o 
  -5 -10   6        9.88        9.67      5.63 o 
  -4 -10   6       17.49       22.44      5.68 o 
  -3 -10   6       51.23       45.18      6.50 o 
  -2 -10   6       51.65       49.08      5.88 o 
  -1 -10   6       13.83       11.74      2.77 o 
   0 -10   6        2.96        2.45      3.17 o 
   1 -10   6        4.45        7.32      3.76 o 
   2 -10   6       13.73        5.99      5.53 o 
   3 -10   6       15.42       15.74      7.09 o 
   4 -10   6        1.38        4.52      5.99 o 
  -5  -9   6       15.89       15.23      6.02 o 
  -4  -9   6       21.43       17.61      5.33 o 
  -3  -9   6       12.82       13.45      4.58 o 
  -2  -9   6       50.97       50.53      5.93 o 
  -1  -9   6      122.10      124.15      6.27 o 
   0  -9   6       77.19       78.59      6.63 o 
   1  -9   6       70.48       80.89      6.74 o 
   2  -9   6       94.44      105.39     11.91 o 
   3  -9   6        3.08        1.77      4.44 o 
   4  -9   6        7.24        8.93      5.52 o 
  -5  -8   6        5.57       15.05      9.95 o 
  -4  -8   6       17.09       16.45      5.62 o 
  -3  -8   6      125.58      137.95     14.70 o 
  -2  -8   6      181.42      172.07      7.54 o 
  -1  -8   6       36.18       32.38      3.54 o 
   0  -8   6       11.99       10.74      3.29 o 
   1  -8   6       39.70       38.83      4.85 o 
   2  -8   6       44.55       44.40      8.51 o 
   3  -8   6       39.06       39.74      8.83 o 
   4  -8   6        1.49        0.39      5.52 o 
  -5  -7   6       55.29       55.10      8.50 o 
  -4  -7   6       21.50       19.56      5.41 o 
  -3  -7   6       23.56       20.21      3.51 o 
  -2  -7   6      264.74      261.16      9.27 o 
  -1  -7   6       87.36       84.24      5.04 o 
   0  -7   6      194.84      191.92      9.32 o 
   1  -7   6      101.31      108.29     10.63 o 
   2  -7   6       59.72       64.14      9.80 o 
   3  -7   6        0.04        0.26      3.65 o 
   4  -7   6       14.15       19.52      6.42 o 
   5  -7   6        6.11        3.26      6.23 o 
  -5  -6   6       16.90       20.12      6.32 o 
  -4  -6   6       62.83       75.12      8.35 o 
  -3  -6   6      219.64      228.90      9.45 o 
  -2  -6   6      431.47      438.02     11.72 o 
  -1  -6   6      130.44      128.03      5.90 o 
   0  -6   6       64.39       68.44      5.86 o 
   1  -6   6        1.21        1.82      2.16 o 
   2  -6   6       67.06       85.51     10.86 o 
   3  -6   6       89.55      100.06     11.83 o 
   4  -6   6       14.86       19.30      7.17 o 
   5  -6   6        2.35        2.82      4.78 o 
  -6  -5   6       30.91       40.68      9.05 o 
  -5  -5   6       53.99       65.46      8.98 o 
  -4  -5   6       53.06       60.79      9.31 o 
  -3  -5   6       78.27       79.96      6.06 o 
  -2  -5   6      299.13      297.21     10.90 o 
  -1  -5   6       60.31       62.52      4.34 o 
   0  -5   6       83.39       73.98      8.72 o 
   1  -5   6      105.42      104.19     11.38 o 
   2  -5   6       66.06       77.08     10.23 o 
   3  -5   6        6.52       13.56      5.60 o 
   4  -5   6       23.61       17.32      7.34 o 
   5  -5   6        9.76        8.25      5.53 o 
  -6  -4   6        0.14       -0.81      5.92 o 
  -5  -4   6       11.57       15.79      6.27 o 
  -4  -4   6       55.73       58.08      5.94 o 
  -3  -4   6      240.37      228.92     11.85 o 
  -2  -4   6      472.81      493.34     16.99 o 
  -1  -4   6      241.55      245.66      7.77 o 
   0  -4   6      139.32      144.31      5.81 o 
   1  -4   6       12.53       10.86      5.03 o 
   2  -4   6      186.54      216.51     15.75 o 
   3  -4   6      169.89      152.01     14.00 o 
   4  -4   6       45.78       44.66      9.37 o 
   5  -4   6        2.24       -2.98      4.04 o 
  -6  -3   6       29.81       37.37      8.51 o 
  -5  -3   6       32.88       31.38      5.45 o 
  -4  -3   6       44.80       32.31      5.87 o 
  -3  -3   6        8.44        5.78      3.30 o 
  -2  -3   6       71.12       70.50      6.28 o 
  -1  -3   6       28.38       21.56      3.01 o 
   0  -3   6      204.80      200.03      5.86 o 
   1  -3   6       69.72       70.09      8.97 o 
   2  -3   6       47.60       43.80      7.45 o 
   3  -3   6       17.77       12.97      6.14 o 
   4  -3   6        2.30        5.25      4.49 o 
   5  -3   6        7.37        7.84      7.05 o 
  -6  -2   6        3.25        2.68      6.73 o 
  -5  -2   6        0.89        3.38      3.86 o 
  -4  -2   6       17.82       18.79      4.99 o 
  -3  -2   6      111.73      100.56      7.96 o 
  -2  -2   6       51.87       54.02      5.40 o 
  -1  -2   6      151.08      157.79      8.24 o 
   0  -2   6       60.63       55.68      3.17 o 
   1  -2   6      111.22      114.56     10.68 o 
   2  -2   6      172.32      167.97     13.28 o 
   3  -2   6      155.99      211.47     16.62 o 
   4  -2   6       71.58       72.86     10.86 o 
   5  -2   6        8.21       14.66      7.28 o 
  -6  -1   6       15.05       19.87      8.87 o 
  -5  -1   6       34.76       36.48      6.53 o 
  -4  -1   6      119.02      117.42      9.47 o 
  -3  -1   6       23.95       24.02      6.17 o 
  -2  -1   6      130.98      135.37      8.15 o 
  -1  -1   6       51.62       45.88      4.65 o 
   0  -1   6      218.25      218.52      8.08 o 
   1  -1   6      209.27      218.33     15.01 o 
   2  -1   6       50.97       50.30      8.06 o 
   3  -1   6       15.89       20.89      6.91 o 
   4  -1   6       13.13        8.36      6.28 o 
   5  -1   6        4.41       -0.48      6.10 o 
  -6   0   6        0.74        0.33      5.99 o 
  -5   0   6        7.38       -0.38      3.70 o 
  -4   0   6        1.04        1.00      3.33 o 
  -3   0   6       73.00       66.83      6.55 o 
  -2   0   6       86.94       75.72      6.09 o 
  -1   0   6      187.61      177.40      8.16 o 
   0   0   6      262.59      257.51     12.87 o 
   1   0   6        3.59        4.83      3.47 o 
   2   0   6      169.96      155.40     12.94 o 
   3   0   6      225.93      255.90     17.45 o 
   4   0   6       57.38       60.33     10.04 o 
   5   0   6        7.32        3.75      4.80 o 
  -6   1   6       15.35       20.41     10.67 o 
  -5   1   6       34.89       26.47      6.24 o 
  -4   1   6      118.97      114.91     17.69 o 
  -3   1   6       23.75       19.57      4.22 o 
  -2   1   6      130.91      126.11     12.83 o 
  -1   1   6       51.76       45.83      4.49 o 
   0   1   6      219.26      202.03      7.06 o 
   1   1   6      206.92      197.56     13.55 o 
   2   1   6       49.37       47.96      7.50 o 
   3   1   6       15.77       15.71      6.44 o 
   4   1   6       13.18       15.37      6.93 o 
   5   1   6        4.43        8.70      5.28 o 
  -5   2   6        0.93        2.18      4.60 o 
  -4   2   6       18.35       13.83      4.60 o 
  -3   2   6      112.64      103.84      8.10 o 
  -2   2   6       52.81       54.63      5.45 o 
  -1   2   6      152.89      139.73      5.59 o 
   0   2   6       60.78       62.37      7.49 o 
   1   2   6      112.03      104.98     10.32 o 
   2   2   6      171.54      202.24     14.78 o 
   3   2   6      156.46      190.05     14.95 o 
   4   2   6       72.07       81.40     11.10 o 
   5   2   6        8.12       14.38      6.92 o 
  -5   3   6       32.98       29.07      7.87 o 
  -4   3   6       45.56       42.98      6.47 o 
  -3   3   6        8.41        4.19      2.77 o 
  -2   3   6       71.59       73.82      9.30 o 
  -1   3   6       28.65       28.11      3.71 o 
   0   3   6      204.38      198.61     13.57 o 
   1   3   6       69.66       71.74      8.73 o 
   2   3   6       46.37       41.38      7.79 o 
   3   3   6       17.54       16.31      6.49 o 
   4   3   6        2.42        2.28      4.00 o 
   5   3   6        7.52       10.36      5.55 o 
  -5   4   6       11.24        8.51      6.21 o 
  -4   4   6       55.56       47.03      9.09 o 
  -3   4   6      241.19      229.80     17.31 o 
  -2   4   6      472.80      514.46     23.86 o 
  -1   4   6      243.01      226.09     10.84 o 
   0   4   6      140.18      139.22      8.12 o 
   1   4   6       12.15        9.34      3.99 o 
   2   4   6      185.92      218.25     14.88 o 
   3   4   6      169.67      197.71     15.20 o 
   4   4   6       46.09       65.85      9.94 o 
  -5   5   6       53.93       53.02     10.07 o 
  -4   5   6       54.27       50.15     10.05 o 
  -3   5   6       78.35       79.41     10.83 o 
  -2   5   6      301.78      259.89     17.17 o 
  -1   5   6       58.82       54.42      5.85 o 
   0   5   6       83.24       74.05      6.04 o 
   1   5   6      107.33      106.36      7.68 o 
   2   5   6       64.62       58.93      6.08 o 
   3   5   6        6.40       13.94      6.18 o 
   4   5   6       23.36       36.34      8.26 o 
   5   5   6        9.81       17.16      7.50 o 
  -4   6   6       61.88       74.33     11.26 o 
  -3   6   6      217.74      226.07     18.11 o 
  -2   6   6      427.70      425.36     21.97 o 
  -1   6   6      131.30      119.98      7.01 o 
   0   6   6       64.88       65.81      5.83 o 
   1   6   6        1.35        1.08      2.99 o 
   2   6   6       67.17       80.58      7.34 o 
   3   6   6       88.66       90.23     18.49 o 
   4   6   6       14.92       13.29      7.75 o 
   5   6   6        2.41        6.05      8.53 o 
  -4   7   6       21.64       21.17      7.98 o 
  -3   7   6       23.62       24.32      6.92 o 
  -2   7   6      266.93      272.78     18.33 o 
  -1   7   6       88.13       79.51      6.25 o 
   0   7   6      194.45      186.42      9.55 o 
   1   7   6      101.73       97.88      7.42 o 
   2   7   6       59.23       53.79      6.18 o 
   3   7   6        0.04        1.74      3.74 o 
   4   7   6       13.95       16.67      6.92 o 
   5   7   6        6.04        9.81      6.83 o 
  -4   8   6       16.65       19.13      8.39 o 
  -3   8   6      123.00      148.14     15.54 o 
  -2   8   6      179.94      209.04     17.07 o 
  -1   8   6       36.65       29.55      4.33 o 
   0   8   6       11.86        8.21      3.42 o 
   1   8   6       39.18       35.14      5.15 o 
   2   8   6       44.06       42.13      5.59 o 
   3   8   6       39.17       30.34      9.31 o 
   4   8   6        1.39        4.04      5.89 o 
  -4   9   6       20.80       10.94      6.37 o 
  -3   9   6       12.69       13.11      7.51 o 
  -2   9   6       51.77       62.77     10.36 o 
  -1   9   6      123.23      121.98      8.15 o 
   0   9   6       75.30       67.57      6.35 o 
   1   9   6       68.79       73.91      6.78 o 
   2   9   6       94.64      115.11     12.68 o 
   3   9   6        3.12        6.56      6.62 o 
   4   9   6        7.17        6.79      7.37 o 
  -4  10   6       17.29       29.85      9.09 o 
  -3  10   6       49.74       46.20      9.21 o 
  -2  10   6       51.31       48.57      9.28 o 
  -1  10   6       14.46       11.14      3.79 o 
   0  10   6        2.92        0.56      2.40 o 
   1  10   6        4.30        5.27      3.62 o 
   2  10   6       13.29       11.78      6.33 o 
   3  10   6       15.66       16.89      8.02 o 
   4  10   6        1.42        2.97      5.32 o 
  -4  11   6        0.58        3.56      5.49 o 
  -3  11   6        0.25        1.26      6.59 o 
  -2  11   6        0.21        1.69      4.15 o 
  -1  11   6       30.63       33.71      7.98 o 
   0  11   6       44.92       47.97      5.53 o 
   1  11   6       16.56       17.19      6.42 o 
   2  11   6       25.37       25.16      8.06 o 
   3  11   6        5.63        5.87      6.73 o 
   4  11   6        2.19        3.48      7.69 o 
  -3  12   6       12.81       13.64      7.98 o 
  -2  12   6       26.81       16.47      6.46 o 
  -1  12   6       25.99       23.23      4.46 o 
   0  12   6        6.28        7.19      3.92 o 
   1  12   6       13.39        9.60      4.93 o 
   2  12   6       17.79       15.56      7.44 o 
   3  12   6        6.32        4.63      5.68 o 
   4  12   6        7.48        6.65      6.62 o 
  -3  13   6        3.16        6.49      6.14 o 
  -2  13   6        4.17        4.49      5.07 o 
  -1  13   6       11.38       13.88      4.24 o 
   0  13   6       54.28       67.64     10.59 o 
   1  13   6       34.22       33.47      8.95 o 
   2  13   6       20.00       15.17      6.79 o 
   3  13   6        5.62        5.05      7.40 o 
  -3  14   6       22.93       26.91      9.25 o 
  -2  14   6        6.62        5.51      7.18 o 
  -1  14   6        3.89        4.64      3.93 o 
   0  14   6        8.99        4.80      4.42 o 
   1  14   6        2.14       -1.95      3.90 o 
   2  14   6        5.08        5.25      6.61 o 
   3  14   6        3.45        4.20      7.34 o 
  -2  15   6        3.12        3.86      7.09 o 
  -1  15   6        9.71       11.79      6.35 o 
   0  15   6       25.13       22.17      6.86 o 
   1  15   6       16.48       22.44      8.45 o 
   2  15   6        2.74        1.67      7.01 o 
  -1  16   6        3.65       14.96      6.92 o 
   0  16   6        4.42        5.87      6.33 o 
   1  16   6        3.29        8.55      7.50 o 
   2  16   6        2.64        2.76      5.80 o 
  -1  17   6        2.39        4.50      6.76 o 
   0  17   6       11.51       11.67      7.92 o 
   1  17   6        9.43        9.87      7.65 o 
  -1 -16   7        2.79        9.64      7.95 o 
   0 -16   7       10.60       16.76      7.37 o 
  -2 -15   7       11.15       13.43      7.18 o 
  -1 -15   7        3.41       13.95      6.59 o 
   0 -15   7        0.68        3.85      6.86 o 
   1 -15   7        0.31       -0.34      5.86 o 
  -3 -14   7        2.93        4.57      4.24 o 
  -2 -14   7        0.28       -0.95      5.07 o 
  -1 -14   7        3.01        3.12      6.73 o 
   0 -14   7        6.20        9.09      6.83 o 
   1 -14   7       10.28       15.63      6.78 o 
   2 -14   7        2.70        5.52      7.11 o 
  -3 -13   7        9.06       13.58      5.37 o 
  -2 -13   7        9.02       10.69      4.05 o 
  -1 -13   7        3.52        2.82      6.22 o 
   0 -13   7        0.02        1.61      5.64 o 
   1 -13   7        1.51        0.55      3.32 o 
   2 -13   7        4.52        4.15      6.73 o 
  -4 -12   7       16.85       26.60      7.19 o 
  -3 -12   7        5.32        3.76      4.66 o 
  -2 -12   7        0.84       -0.46      3.78 o 
  -1 -12   7        2.72        3.59      5.49 o 
   0 -12   7       19.98       22.06      4.98 o 
   1 -12   7       25.80       30.65      7.25 o 
   2 -12   7        6.80        9.09      7.02 o 
   3 -12   7        3.97        7.05      7.26 o 
  -4 -11   7        9.59       14.94      5.88 o 
  -3 -11   7       16.21       20.76      5.60 o 
  -2 -11   7       15.48       12.88      4.31 o 
  -1 -11   7        8.07       11.15      6.38 o 
   0 -11   7        6.21        2.67      5.10 o 
   1 -11   7        8.45        1.76      5.44 o 
   2 -11   7        5.47        7.61      6.67 o 
   3 -11   7        7.53        2.68      6.94 o 
  -4 -10   7        6.38       11.89      5.70 o 
  -3 -10   7        3.86        4.80      4.20 o 
  -2 -10   7       15.79       12.52      3.88 o 
  -1 -10   7        1.65        0.66      3.55 o 
   0 -10   7       27.32       28.57      4.95 o 
   1 -10   7        7.53        5.71      5.64 o 
   2 -10   7        1.58        3.88      4.67 o 
   3 -10   7        4.95       -4.05      5.80 o 
  -5  -9   7        0.10        5.11      6.25 o 
  -4  -9   7       24.24       38.60      7.54 o 
  -3  -9   7        5.16        3.98      4.92 o 
  -2  -9   7       34.17       34.76      6.52 o 
  -1  -9   7       67.81       63.51      6.52 o 
   0  -9   7       25.04       22.99      4.52 o 
   1  -9   7        4.46        5.49      4.43 o 
   2  -9   7        1.79        1.19      5.90 o 
   3  -9   7       17.52       18.75      6.78 o 
   4  -9   7        3.28        2.98      5.64 o 
  -5  -8   7       17.32       19.90      6.61 o 
  -4  -8   7       23.24       27.05      6.30 o 
  -3  -8   7        1.12        2.83      3.44 o 
  -2  -8   7       95.86       97.00      6.15 o 
  -1  -8   7       56.89       57.82      6.09 o 
   0  -8   7       96.73      102.26      7.69 o 
   1  -8   7       50.65       42.18      8.52 o 
   2  -8   7       31.82       40.20      8.16 o 
   3  -8   7        3.71        7.36      6.46 o 
   4  -8   7        3.89        2.94      6.61 o 
  -5  -7   7        0.91        2.78      6.74 o 
  -4  -7   7       46.37       50.42      7.96 o 
  -3  -7   7       37.72       35.97      4.72 o 
  -2  -7   7      182.82      198.00      8.64 o 
  -1  -7   7      202.21      215.81     10.85 o 
   0  -7   7       18.00       23.45      6.61 o 
   1  -7   7       12.53       17.43      6.71 o 
   2  -7   7       12.16       12.91      6.75 o 
   3  -7   7       22.75       20.57      7.77 o 
   4  -7   7        3.42        1.19      4.38 o 
  -5  -6   7       46.83       59.29      9.18 o 
  -4  -6   7       40.58       51.12      7.81 o 
  -3  -6   7        0.51        0.99      3.02 o 
  -2  -6   7       76.28       76.53      5.60 o 
  -1  -6   7      212.32      208.81     10.44 o 
   0  -6   7      120.32      117.84     10.46 o 
   1  -6   7       71.85       73.30      9.65 o 
   2  -6   7       44.09       50.12      8.52 o 
   3  -6   7        4.79        6.06      4.86 o 
   4  -6   7        6.28        4.16      5.00 o 
  -5  -5   7        8.19        7.46      6.53 o 
  -4  -5   7       52.20       51.63      9.92 o 
  -3  -5   7      153.70      169.83      8.90 o 
  -2  -5   7      279.37      271.75      9.81 o 
  -1  -5   7      401.22      386.34     15.47 o 
   0  -5   7       53.81       52.93      5.42 o 
   1  -5   7       64.81       56.19      9.04 o 
   2  -5   7       75.15       71.29     10.06 o 
   3  -5   7       71.76       82.48     11.82 o 
   4  -5   7       22.32       24.00      8.10 o 
  -5  -4   7       30.57       41.28      9.12 o 
  -4  -4   7       25.16       27.82      5.00 o 
  -3  -4   7       11.76       12.15      3.41 o 
  -2  -4   7        7.32        5.48      3.12 o 
  -1  -4   7       37.12       33.81      3.60 o 
   0  -4   7       14.92       17.34      5.03 o 
   1  -4   7       68.36       80.25     10.23 o 
   2  -4   7       42.63       46.28      8.66 o 
   3  -4   7        1.96       15.10      7.01 o 
   4  -4   7        2.83        5.66      5.27 o 
  -5  -3   7        0.47       -1.00      3.89 o 
  -4  -3   7        6.32       12.00      4.71 o 
  -3  -3   7      130.06      128.27      9.27 o 
  -2  -3   7      108.44      105.17      6.94 o 
  -1  -3   7       99.86      104.01      5.74 o 
   0  -3   7       70.22       60.31      8.15 o 
   1  -3   7       31.27       27.34      7.39 o 
   3  -3   7       16.86       20.70      6.49 o 
   4  -3   7       29.18       36.19      8.18 o 
   5  -3   7        4.68       14.92      6.91 o 
  -5  -2   7       17.80       13.00      4.97 o 
  -4  -2   7       51.68       51.36      6.88 o 
  -3  -2   7       20.82       19.83      4.48 o 
  -2  -2   7      111.97      104.75      7.95 o 
  -1  -2   7      103.30      108.76     10.54 o 
   0  -2   7       35.72       37.27      6.82 o 
   1  -2   7       67.43       50.60      8.01 o 
   2  -2   7       15.89        8.80      5.03 o 
   3  -2   7       15.96       18.42      7.05 o 
   4  -2   7        1.75        6.71      6.54 o 
   5  -2   7        1.24        4.79      7.31 o 
  -5  -1   7        2.40        2.54      4.63 o 
  -4  -1   7       24.90       23.39      7.28 o 
  -3  -1   7      180.25      169.24     26.62 o 
  -2  -1   7      143.40      139.46      9.33 o 
  -1  -1   7       60.84       62.16      5.71 o 
   0  -1   7       47.36       45.96      7.84 o 
   1  -1   7        9.94        6.63      4.01 o 
   2  -1   7       64.63       62.78      9.22 o 
   3  -1   7       24.92       28.06      7.71 o 
   4  -1   7       30.20       41.14      9.82 o 
   5  -1   7        9.64        7.43      5.59 o 
  -5   0   7        7.27        4.38      3.80 o 
  -4   0   7       11.06       15.36      5.11 o 
  -3   0   7       44.75       33.94      5.50 o 
  -2   0   7       17.46       16.97      3.73 o 
  -1   0   7       22.71       24.89      3.68 o 
   0   0   7        4.21        2.18      3.64 o 
   1   0   7       22.42       21.83      6.47 o 
   2   0   7        2.30        4.61      5.34 o 
   3   0   7       34.69       35.44      8.34 o 
   4   0   7        4.54        2.58      6.14 o 
   5   0   7        0.62        4.06      5.47 o 
  -5   1   7        2.35        3.77      4.74 o 
  -4   1   7       24.63       30.53      6.27 o 
  -3   1   7      180.12      181.29     10.95 o 
  -2   1   7      143.40      131.87      8.40 o 
  -1   1   7       60.52       60.36      5.30 o 
   0   1   7       47.22       44.94      7.97 o 
   1   1   7        9.97        6.31      3.97 o 
   2   1   7       64.48       63.88      9.54 o 
   3   1   7       24.47       26.69      6.89 o 
   4   1   7       30.18       39.26      8.75 o 
   5   1   7        9.59       12.68      5.93 o 
  -5   2   7       17.96       18.47      6.43 o 
  -4   2   7       51.83       48.11      6.71 o 
  -3   2   7       21.05       19.70      4.44 o 
  -2   2   7      112.01      112.46      7.94 o 
  -1   2   7      103.35      103.22      5.13 o 
   0   2   7       36.37       42.76      7.48 o 
   1   2   7       68.01       67.30      8.87 o 
   2   2   7       16.70       18.28      6.80 o 
   3   2   7       16.33        9.51      6.30 o 
   4   2   7        1.75        2.26      4.65 o 
   5   2   7        1.23       -6.59      5.52 o 
  -5   3   7        0.50       -0.85      6.00 o 
  -4   3   7        6.12        5.47      4.91 o 
  -3   3   7      130.18      119.91      9.12 o 
  -2   3   7      109.25      107.29     11.87 o 
  -1   3   7      100.75      100.34      6.90 o 
   0   3   7       70.81       64.48      9.22 o 
   1   3   7       31.23       28.57      6.39 o 
   2   3   7       52.84       69.28      9.80 o 
   3   3   7       17.06       17.95      7.34 o 
   4   3   7       29.41       42.33      9.37 o 
   5   3   7        4.70        3.04      6.71 o 
  -5   4   7       30.63       43.69     10.47 o 
  -4   4   7       25.13       21.98      7.90 o 
  -3   4   7       12.04        5.64      6.08 o 
  -2   4   7        7.47        9.26      5.02 o 
  -1   4   7       37.38       26.15      4.09 o 
   0   4   7       14.69       15.57      3.75 o 
   1   4   7       69.51       93.80     11.08 o 
   2   4   7       42.97       38.03      7.29 o 
   3   4   7        1.93        3.08      6.04 o 
   4   4   7        2.82        4.05      6.21 o 
  -5   5   7        8.15        6.05      7.73 o 
  -4   5   7       51.50       50.68      9.68 o 
  -3   5   7      155.91      173.65     16.50 o 
  -2   5   7      278.58      278.20     19.05 o 
  -1   5   7      398.96      378.22     20.49 o 
   0   5   7       54.68       49.41      5.61 o 
   1   5   7       64.68       63.38      6.48 o 
   2   5   7       75.53       70.54      7.76 o 
   3   5   7       71.12       74.21     10.09 o 
   4   5   7       22.17       29.81      8.62 o 
  -5   6   7       46.65       42.25     11.04 o 
  -4   6   7       40.66       31.15      9.57 o 
  -3   6   7        0.43       -1.69      6.09 o 
  -2   6   7       76.46       79.95     11.00 o 
  -1   6   7      213.19      133.05     49.42 o 
   0   6   7      120.22      108.46      9.17 o 
   1   6   7       73.29       79.25      7.42 o 
   2   6   7       44.10       47.44      8.07 o 
   3   6   7        4.65        3.17      3.80 o 
   4   6   7        6.25        7.51      7.88 o 
  -5   7   7        0.89        4.15      7.82 o 
  -4   7   7       45.59       45.55      9.76 o 
  -3   7   7       37.56       34.47      9.15 o 
  -2   7   7      180.28      227.87     17.97 o 
  -1   7   7      199.98      174.20     14.86 o 
   0   7   7       18.48       18.41      5.95 o 
   1   7   7       12.40       14.86      4.34 o 
   2   7   7       11.84        8.35      4.09 o 
   3   7   7       22.37       25.60      5.64 o 
   4   7   7        3.33        3.17      5.57 o 
  -5   8   7       17.40       23.65      7.91 o 
  -4   8   7       22.57       20.15      8.37 o 
  -3   8   7        1.16       -3.58      4.48 o 
  -2   8   7       95.46       88.31     11.48 o 
  -1   8   7       56.44       55.65      9.12 o 
   0   8   7       95.81       96.68     13.68 o 
   1   8   7       49.32       43.67      6.01 o 
   2   8   7       31.71       31.30      5.66 o 
   3   8   7        3.72        4.17      5.76 o 
   4   8   7        3.87        4.71      8.53 o 
  -4   9   7       24.29       22.08      9.26 o 
  -3   9   7        4.70        4.69      4.94 o 
  -2   9   7       33.61       40.78      8.53 o 
  -1   9   7       67.30       64.98      9.88 o 
   0   9   7       24.53       22.40      4.60 o 
   1   9   7        4.51        2.69      3.56 o 
   2   9   7        1.71        6.14      4.05 o 
   3   9   7       17.65       22.36      7.73 o 
   4   9   7        3.32        1.18      5.57 o 
  -4  10   7        6.30        7.38      8.23 o 
  -3  10   7        3.87       12.07      7.39 o 
  -2  10   7       15.72       14.74      7.51 o 
  -1  10   7        1.68       10.80      7.08 o 
   0  10   7       27.65       40.37      7.57 o 
   1  10   7        6.96        6.96      3.98 o 
   2  10   7        1.76        1.45      5.85 o 
   3  10   7        5.09       11.01      7.79 o 
  -4  11   7        9.54       20.21     10.07 o 
  -3  11   7       15.94       16.79      8.74 o 
  -2  11   7       15.12       21.66      8.88 o 
  -1  11   7        7.97        9.74      5.45 o 
   0  11   7        6.06        4.93      3.80 o 
   1  11   7        8.39        7.43      5.78 o 
   2  11   7        5.45        4.26      6.58 o 
   3  11   7        7.55       16.70      8.48 o 
  -4  12   7       16.76       30.96     11.75 o 
  -3  12   7        5.23        0.70      5.48 o 
  -2  12   7        0.83        0.37      6.65 o 
  -1  12   7        2.66        5.48      6.64 o 
   0  12   7       20.03       23.18     10.53 o 
   1  12   7       25.79       18.74      7.38 o 
   2  12   7        7.05        4.37      4.84 o 
   3  12   7        4.05       -0.32      5.41 o 
  -3  13   7        8.99       15.57      8.56 o 
  -2  13   7        9.06       17.25      8.26 o 
  -1  13   7        3.73        4.40      5.25 o 
   0  13   7        0.02        0.53      5.37 o 
   1  13   7        1.49        2.80      4.62 o 
   2  13   7        4.53        7.01      6.89 o 
  -3  14   7        2.88       11.43      7.32 o 
  -2  14   7        0.28        7.79      7.46 o 
  -1  14   7        3.03        6.71      6.76 o 
   0  14   7        6.20        5.57      4.58 o 
   1  14   7       10.25        9.64      6.91 o 
   2  14   7        2.80        3.30      5.20 o 
  -2  15   7       11.11       20.27      8.87 o 
   0  15   7        0.71       -2.40      3.97 o 
   1  15   7        0.30        4.08      7.12 o 
   0  16   7       10.66        8.11      6.96 o 
  -2 -14   8        5.73       10.88      7.08 o 
  -1 -14   8        6.14       18.29      8.05 o 
  -2 -13   8        2.58        4.62      6.95 o 
  -1 -13   8        5.88        8.38      6.68 o 
   1 -13   8        2.48       -0.66      5.89 o 
  -3 -12   8        3.60        2.30      8.20 o 
  -2 -12   8        2.56        1.62      6.59 o 
  -1 -12   8        2.14        2.21      6.00 o 
   0 -12   8        4.82        0.31      5.59 o 
   1 -12   8        0.15       -2.65      5.79 o 
   2 -12   8        0.05       -3.72      6.14 o 
  -3 -11   8        2.25        3.32      4.29 o 
  -2 -11   8        2.34        5.64      6.63 o 
  -1 -11   8       10.94       17.29      7.20 o 
   0 -11   8       11.05        7.05      5.95 o 
   1 -11   8       10.50       10.46      6.64 o 
   2 -11   8        2.76        4.78      6.59 o 
  -4 -10   8        6.96        8.72      5.43 o 
  -3 -10   8       15.54       15.66      5.11 o 
  -2 -10   8       10.35       15.69      7.34 o 
  -1 -10   8       31.36       48.16      7.88 o 
   0 -10   8        5.64       -0.78      5.21 o 
   1 -10   8        9.80        5.37      4.95 o 
   2 -10   8        0.11       -2.92      5.80 o 
   3 -10   8        1.92       -0.77      7.36 o 
  -4  -9   8       16.16       29.20      7.55 o 
  -3  -9   8        1.06        5.40      4.51 o 
  -2  -9   8        3.76        3.88      5.75 o 
  -1  -9   8       26.43       27.00      5.16 o 
   0  -9   8       17.14       17.47      6.75 o 
   1  -9   8        2.77        5.23      6.13 o 
   2  -9   8        3.73        3.45      4.88 o 
   3  -9   8        8.56       10.02      6.38 o 
  -4  -8   8        5.86        9.44      7.67 o 
  -3  -8   8       18.82       17.40      5.34 o 
  -2  -8   8       27.25       31.98      7.10 o 
  -1  -8   8       40.65       46.75      6.10 o 
   0  -8   8       24.12       23.08      6.14 o 
   1  -8   8        9.82        7.83      5.27 o 
   2  -8   8        1.33        5.43      6.64 o 
   3  -8   8        7.07        4.72      7.53 o 
  -4  -7   8        7.49       11.82      5.92 o 
  -3  -7   8        4.19        5.93      3.52 o 
  -2  -7   8        0.97       -0.66      3.54 o 
  -1  -7   8       66.05       65.39      6.59 o 
   0  -7   8       62.53       55.17      9.38 o 
   1  -7   8       19.99       24.50      7.33 o 
   2  -7   8        7.25        4.51      6.32 o 
   3  -7   8        1.14        2.79      4.94 o 
  -5  -6   8        8.14       10.60      5.54 o 
  -4  -6   8        5.58        6.53      6.97 o 
  -3  -6   8       22.71       22.04      4.07 o 
  -2  -6   8       58.57       56.54      9.97 o 
  -1  -6   8       16.12       16.36      3.90 o 
   0  -6   8        4.63        5.33      4.18 o 
   1  -6   8        0.49        0.12      4.49 o 
   2  -6   8       24.95       26.43      8.27 o 
   3  -6   8       15.71       13.56      6.30 o 
   4  -6   8        8.17        0.85      7.18 o 
  -5  -5   8       33.95       39.51     14.75 o 
  -4  -5   8       23.96       31.75      5.16 o 
  -3  -5   8        6.07        7.59      3.58 o 
  -2  -5   8        1.71       -0.35      3.03 o 
  -1  -5   8       38.38       22.18      6.58 o 
   0  -5   8      126.73      135.56     12.95 o 
   1  -5   8       20.40       15.54      7.08 o 
   2  -5   8       13.02       16.77      7.47 o 
   3  -5   8       13.66       11.97      6.17 o 
   4  -5   8        1.07        6.62      7.61 o 
  -5  -4   8        8.56       11.69      7.97 o 
  -4  -4   8       10.01        9.51      4.64 o 
  -3  -4   8       30.94       32.91      4.84 o 
  -2  -4   8       59.34       59.70      5.60 o 
  -1  -4   8       29.38       22.83      6.80 o 
   0  -4   8       28.40       33.98      7.68 o 
   1  -4   8        4.71        6.23      6.05 o 
   2  -4   8       33.50       38.73      8.29 o 
   3  -4   8       10.33        5.72      6.54 o 
   4  -4   8        7.05       11.53      7.89 o 
  -5  -3   8       17.90       27.08      6.48 o 
  -4  -3   8       16.93       21.31      5.03 o 
  -3  -3   8        8.05        5.45      3.29 o 
  -2  -3   8       25.85       26.78      4.52 o 
  -1  -3   8        8.05        8.81      5.77 o 
   0  -3   8       80.56       75.28     10.56 o 
   1  -3   8       54.15       49.05      9.02 o 
   2  -3   8       23.96       18.93      7.26 o 
   3  -3   8       18.26       18.68      7.62 o 
   4  -3   8        3.21       -3.05      4.59 o 
  -5  -2   8        0.68       -0.67      4.86 o 
  -4  -2   8        5.38        5.83      4.52 o 
  -3  -2   8      113.30      114.03      9.25 o 
  -2  -2   8      234.09      254.26     12.67 o 
  -1  -2   8       35.10       34.61      7.19 o 
   0  -2   8       32.45       28.38      6.71 o 
   1  -2   8        4.77        3.45      4.29 o 
   2  -2   8       26.11       30.91      7.69 o 
   3  -2   8        5.74        6.79      6.67 o 
   4  -2   8        0.94        0.52      6.48 o 
  -5  -1   8       13.63       15.59      9.85 o 
  -4  -1   8        0.69        0.58      4.27 o 
  -3  -1   8       21.12       23.40      5.14 o 
  -2  -1   8       25.65       29.51      5.13 o 
  -1  -1   8       24.49       30.28      7.00 o 
   0  -1   8        8.19        7.16      4.67 o 
   1  -1   8       21.32       16.05      5.62 o 
   2  -1   8       13.61       18.30      6.44 o 
   3  -1   8        2.79        4.15      5.07 o 
   4  -1   8        0.14        1.00      4.96 o 
  -5   0   8        2.71        5.48      5.23 o 
  -4   0   8        5.85        3.64      4.54 o 
  -3   0   8      161.58      169.79     11.27 o 
  -2   0   8      268.64      272.63     12.76 o 
  -1   0   8       20.55       23.49      6.20 o 
   0   0   8        1.24        3.86      5.58 o 
   1   0   8        1.13        2.65      5.18 o 
   2   0   8        9.32       13.68      5.68 o 
   3   0   8        1.25        0.47      4.36 o 
   4   0   8        2.29       -0.89      4.77 o 
  -5   1   8       13.65       11.74      5.06 o 
  -4   1   8        0.88       -1.23      4.21 o 
  -3   1   8       21.73       20.25      4.79 o 
  -2   1   8       25.80       23.63      4.54 o 
  -1   1   8       24.53       23.57      6.30 o 
   0   1   8        8.69       10.27      4.71 o 
   1   1   8       22.51       14.39      6.47 o 
   2   1   8       14.22       15.17      6.93 o 
   3   1   8        2.94        1.74      6.67 o 
   4   1   8        0.15        2.45      5.32 o 
  -5   2   8        0.68       -2.46      4.87 o 
  -4   2   8        5.16        4.50      4.01 o 
  -3   2   8      112.86      110.57      9.18 o 
  -2   2   8      233.91      213.42     11.24 o 
  -1   2   8       35.17       84.56     11.23 o 
   0   2   8       32.26       26.23      7.35 o 
   1   2   8        4.76       -0.29      5.21 o 
   2   2   8       26.23       27.03      7.14 o 
   3   2   8        6.06        4.24      7.17 o 
   4   2   8        1.06        2.42      6.68 o 
  -5   3   8       17.70       12.32      6.37 o 
  -4   3   8       16.97       24.91      7.79 o 
  -3   3   8        8.47        2.22      5.94 o 
  -2   3   8       26.05       23.73      6.52 o 
  -1   3   8        7.89        5.41      4.72 o 
   0   3   8       80.20       79.52     10.46 o 
   1   3   8       54.35       48.72      8.89 o 
   2   3   8       24.56       19.69      7.29 o 
   3   3   8       18.67       23.85      8.07 o 
   4   3   8        3.28        5.71      7.76 o 
  -5   4   8        8.54        4.28      5.61 o 
  -4   4   8        9.87        2.05      6.60 o 
  -3   4   8       30.92       29.42      7.69 o 
  -2   4   8       60.02       83.17     11.80 o 
  -1   4   8       28.10       30.20      8.00 o 
   0   4   8       27.58       24.26      5.03 o 
   1   4   8        4.61        2.48      4.31 o 
   2   4   8       33.77       31.86      8.21 o 
   3   4   8       10.56       10.08      5.86 o 
   4   4   8        7.07       11.08      7.90 o 
  -5   5   8       33.19       29.44      9.63 o 
  -4   5   8       23.95       27.83      8.00 o 
  -3   5   8        6.22       11.81      5.74 o 
  -2   5   8        1.68        4.04      5.89 o 
  -1   5   8       37.83       33.23      7.36 o 
   0   5   8      125.77      126.86      9.26 o 
   1   5   8       20.89       26.20      5.01 o 
   2   5   8       13.39       17.60      4.94 o 
   3   5   8       13.63       19.16      4.76 o 
   4   5   8        1.10        0.01      4.71 o 
  -5   6   8        8.11       12.65      8.58 o 
  -4   6   8        5.49       10.03      7.62 o 
  -3   6   8       22.90       25.75      7.58 o 
  -2   6   8       60.25       58.26      9.60 o 
  -1   6   8       15.49       15.53      5.75 o 
   0   6   8        4.72        8.23      3.81 o 
   1   6   8        0.51        3.94      4.01 o 
   2   6   8       25.15       34.01      5.76 o 
   3   6   8       15.55       16.95      5.65 o 
   4   6   8        7.97       12.62      7.54 o 
  -4   7   8        7.44        6.91      6.17 o 
  -3   7   8        4.00       11.62      6.51 o 
  -2   7   8        0.93        0.44      6.71 o 
  -1   7   8       65.36       63.85     10.26 o 
   0   7   8       61.63       56.72      6.49 o 
   1   7   8       19.67       19.31      4.86 o 
   2   7   8        7.50       14.63      5.04 o 
   3   7   8        1.25       -1.50      4.38 o 
  -4   8   8        5.98        5.31      6.21 o 
  -3   8   8       18.74       18.73      7.07 o 
  -2   8   8       28.24       36.39      8.54 o 
  -1   8   8       41.17       39.35      8.97 o 
   0   8   8       23.65       22.51      5.49 o 
   1   8   8        9.73       10.11      4.41 o 
   2   8   8        1.40        3.61      4.43 o 
   3   8   8        7.00       11.71      8.34 o 
  -4   9   8       16.39       21.55      9.50 o 
  -3   9   8        0.97        4.80      8.07 o 
  -2   9   8        3.82        5.09      6.86 o 
  -1   9   8       26.14       21.70      7.88 o 
   0   9   8       17.04       10.81      4.22 o 
   1   9   8        2.56        1.84      2.87 o 
   2   9   8        4.01        3.93      7.10 o 
   3   9   8        8.82        2.93      5.58 o 
  -4  10   8        7.04        3.58      8.39 o 
  -3  10   8       15.40       12.99      8.59 o 
  -2  10   8       10.11       12.27      6.66 o 
  -1  10   8       31.50       50.37     10.51 o 
   0  10   8        5.44        5.32      3.40 o 
   1  10   8        9.67        9.24      4.07 o 
   2  10   8        0.13        1.47      4.99 o 
   3  10   8        1.91        0.80      7.78 o 
  -3  11   8        2.15       -1.72      7.92 o 
  -2  11   8        2.34        5.39      5.77 o 
  -1  11   8       10.78        5.96      7.40 o 
   0  11   8       10.90        6.92      4.15 o 
   1  11   8       10.53       16.07      7.48 o 
   2  11   8        2.84        7.66      5.97 o 
  -3  12   8        3.51        2.70      6.57 o 
  -2  12   8        2.36        0.59      8.16 o 
  -1  12   8        2.24       -0.08      5.19 o 
   0  12   8        4.92        8.49      4.37 o 
   1  12   8        0.15       -0.32      6.07 o 
   2  12   8        0.06       -1.48      7.26 o 
  -2  13   8        2.60        7.73      7.64 o 
  -1  13   8        5.81       15.74      8.40 o 
   0  13   8        2.72        6.37      6.33 o 
   1  13   8        2.50        0.75      4.61 o 
  -2  14   8        5.70       11.85      8.75 o 
  -1  14   8        6.20        0.63      7.88 o 
   1  14   8        0.33       -0.30      6.56 o 
  -2 -12   9        2.79        7.75      7.87 o 
   1 -12   9        1.71       -1.81      6.64 o 
  -2 -11   9        1.40        1.10      5.05 o 
   0 -11   9        4.06        6.44      6.19 o 
   1 -11   9        1.18       -0.17      6.94 o 
  -3 -10   9        0.17       -1.65      7.16 o 
  -2 -10   9        1.40        1.56      6.65 o 
  -1 -10   9        5.73       12.96      6.83 o 
   0 -10   9       30.51       38.24      9.02 o 
   1 -10   9        7.71       13.58      7.72 o 
   2 -10   9        1.47        2.64      5.59 o 
  -3  -9   9        6.45        8.30      7.18 o 
  -2  -9   9        5.22        6.57      6.99 o 
  -1  -9   9        4.15        9.81      6.05 o 
   0  -9   9        4.25        7.25      5.17 o 
   1  -9   9        1.27        4.03      6.81 o 
   2  -9   9        1.06       -3.71      6.60 o 
  -3  -8   9       13.05       25.84      9.79 o 
  -2  -8   9        7.28       13.41      5.04 o 
  -1  -8   9        5.00       -2.60      4.86 o 
   0  -8   9        3.98        8.17      5.96 o 
   1  -8   9        0.83       -1.70      4.03 o 
   2  -8   9        3.69        9.90      5.90 o 
  -4  -7   9        5.11        8.36      6.15 o 
  -3  -7   9       25.60       32.97     10.66 o 
  -2  -7   9       30.97       17.76      6.24 o 
  -1  -7   9       14.05       19.88      6.89 o 
   0  -7   9        5.03        3.05      5.94 o 
   1  -7   9       10.44       12.25      7.33 o 
   2  -7   9       13.29       19.91      8.07 o 
   3  -7   9        7.44        0.10      7.25 o 
  -4  -6   9       18.08       21.38      6.37 o 
  -3  -6   9       28.01       29.06      6.00 o 
  -2  -6   9       10.81        1.59      5.47 o 
  -1  -6   9       12.44        1.40      5.32 o 
   0  -6   9       35.23       35.29      8.84 o 
   1  -6   9       14.79       16.28      7.26 o 
   2  -6   9       13.05       12.96      7.62 o 
   3  -6   9        4.12        6.75      7.76 o 
  -4  -5   9        1.74        3.24      4.79 o 
  -3  -5   9        4.24        4.78      4.10 o 
  -2  -5   9       11.45        9.95      6.53 o 
  -1  -5   9       36.59       29.95      8.00 o 
   0  -5   9       12.61        4.88      5.97 o 
   1  -5   9        4.29        5.65      6.33 o 
   2  -5   9       16.03       23.47      8.99 o 
   3  -5   9        6.42        0.71      7.24 o 
  -4  -4   9       20.20       25.05      5.23 o 
  -3  -4   9        0.94        0.36      3.65 o 
  -2  -4   9        9.41        2.46      5.76 o 
  -1  -4   9       18.37       17.62      7.07 o 
   0  -4   9       19.18       10.25      5.43 o 
   1  -4   9       41.90       55.55     10.08 o 
   2  -4   9       11.84       18.46      7.41 o 
   3  -4   9        7.40        4.05      7.57 o 
  -4  -3   9        1.36        4.18      4.47 o 
  -3  -3   9        9.36       11.60      4.78 o 
  -2  -3   9       27.43       28.62      8.29 o 
  -1  -3   9       39.73       37.30      7.89 o 
   0  -3   9        0.61        1.62      5.61 o 
   1  -3   9        0.39        3.80      6.30 o 
   2  -3   9        0.23       -2.32      6.35 o 
   3  -3   9        0.02       -0.14      4.85 o 
  -4  -2   9        9.58        7.96      4.55 o 
  -3  -2   9       10.48       10.92      4.31 o 
  -2  -2   9       13.24       12.51      5.87 o 
  -1  -2   9        9.21        6.16      5.87 o 
   0  -2   9        1.68       -0.78      3.97 o 
   1  -2   9       25.92       22.85      6.65 o 
   2  -2   9       21.79       20.79      6.87 o 
   3  -2   9        6.76       11.72      7.75 o 
  -4  -1   9        6.35        7.35      4.86 o 
  -3  -1   9        0.55        2.49      3.83 o 
  -2  -1   9       39.77       40.60      9.09 o 
  -1  -1   9       32.10       33.38      8.39 o 
   0  -1   9        0.34        0.59      4.21 o 
   1  -1   9        0.24       -0.19      4.12 o 
   2  -1   9        0.25        1.03      6.20 o 
   3  -1   9        3.05        3.61      6.11 o 
  -4   0   9        6.25       10.91      5.25 o 
  -3   0   9        0.10        0.66      4.15 o 
  -2   0   9       32.32       20.02      6.48 o 
  -1   0   9       12.99        6.90      4.91 o 
   0   0   9        2.78        0.72      3.97 o 
   1   0   9        8.91        8.16      5.25 o 
   2   0   9       25.21       32.02      9.16 o 
   3   0   9        8.18        6.59      6.08 o 
  -4   1   9        6.34        5.66      4.94 o 
  -3   1   9        0.45        0.05      3.35 o 
  -2   1   9       40.49       44.18      8.50 o 
  -1   1   9       32.62       28.72      7.16 o 
   0   1   9        0.31       -1.11      3.90 o 
   1   1   9        0.21        4.66      5.03 o 
   2   1   9        0.26        5.20      6.67 o 
   3   1   9        3.09        1.57      5.18 o 
  -4   2   9        9.51       15.93      5.59 o 
  -3   2   9       10.52        0.47      5.99 o 
  -2   2   9       13.55       14.57      7.04 o 
  -1   2   9        9.17        6.85      5.10 o 
   0   2   9        1.52        0.73      4.12 o 
   1   2   9       25.68       26.24      8.54 o 
   2   2   9       21.98       41.14      8.76 o 
   3   2   9        6.83       17.41      8.17 o 
  -4   3   9        1.36       -1.89      4.46 o 
  -3   3   9        9.26        2.29      5.18 o 
  -2   3   9       27.90       37.93      8.94 o 
  -1   3   9       40.47       52.97     10.36 o 
   0   3   9        0.71       11.92      6.91 o 
   1   3   9        0.38       -2.55      4.11 o 
   2   3   9        0.23        5.16      7.19 o 
   3   3   9        0.03        1.31      6.93 o 
  -4   4   9       19.86       11.70      8.20 o 
  -3   4   9        0.98       -0.06      5.78 o 
  -2   4   9        9.53        5.63      6.34 o 
  -1   4   9       18.32       13.67      7.29 o 
   0   4   9       18.67       14.38      6.08 o 
   1   4   9       41.71       44.56      6.39 o 
   2   4   9       11.97       16.77      6.72 o 
   3   4   9        7.48       13.29      6.08 o 
  -4   5   9        1.72        1.10      5.79 o 
  -3   5   9        4.43        3.56      6.77 o 
  -2   5   9       12.11       13.80      7.64 o 
  -1   5   9       37.31       36.63      8.32 o 
   0   5   9       12.84       27.19      8.17 o 
   1   5   9        4.33        8.10      4.22 o 
   2   5   9       16.09       19.06      5.39 o 
   3   5   9        6.59        4.42      4.05 o 
  -4   6   9       17.71       29.79      9.93 o 
  -3   6   9       28.61       26.55      7.92 o 
  -2   6   9       10.89       10.19      5.66 o 
  -1   6   9       12.43       11.76      6.69 o 
   0   6   9       34.57       24.87      8.37 o 
   1   6   9       14.53       18.11      5.37 o 
   2   6   9       12.94       10.51      5.06 o 
   3   6   9        4.12       13.27      6.09 o 
  -4   7   9        5.17        2.54      5.52 o 
  -3   7   9       26.14       26.79      8.13 o 
  -2   7   9       31.36       33.35      8.65 o 
  -1   7   9       14.39       14.70      6.13 o 
   0   7   9        4.79        0.17      6.83 o 
   1   7   9       10.25       12.00      4.56 o 
   2   7   9       13.31       14.56      4.82 o 
   3   7   9        7.59        6.48      4.88 o 
  -3   8   9       12.84        6.53      6.69 o 
  -2   8   9        7.11        9.51      8.17 o 
  -1   8   9        5.02        6.78      5.48 o 
   0   8   9        4.06        5.10      6.38 o 
   1   8   9        0.93        1.65      4.33 o 
   2   8   9        3.64        9.09      6.20 o 
  -3   9   9        6.50        3.23      8.06 o 
  -2   9   9        5.09        5.58      6.05 o 
  -1   9   9        4.35        7.65      7.40 o 
   0   9   9        4.34        6.89      6.71 o 
   1   9   9        1.20        3.45      4.48 o 
   2   9   9        1.07       -0.11      7.12 o 
  -3  10   9        0.15        4.92      9.05 o 
  -2  10   9        1.46        5.82      8.06 o 
  -1  10   9        5.69        7.75      6.78 o 
   0  10   9       30.45       37.76      9.24 o 
   1  10   9        7.69        8.63      7.36 o 
   2  10   9        1.49       -0.51      6.92 o 
  -2  11   9        1.56        6.96      6.33 o 
  -1  11   9        0.11        3.50      8.08 o 
   0  11   9        4.06       10.24      7.05 o 
   1  11   9        1.18       -1.59      6.36 o 
  -2  12   9        2.88        7.07      8.67 o 
  -1  12   9        6.60       24.38      9.55 o 
   0  12   9        5.77        7.18      7.19 o 
   1  12   9        1.73        0.75      4.84 o 
  -1 -10  10        7.99       13.85      7.33 o 
   0 -10  10        1.42       -3.55      6.72 o 
  -1  -9  10        2.03       -2.68      6.13 o 
   0  -9  10        2.18        5.10      7.18 o 
   1  -9  10        3.66       13.79      8.09 o 
  -2  -8  10        5.83        7.01      6.77 o 
  -1  -8  10        4.27        5.73      6.66 o 
   0  -8  10        0.07       -1.65      6.42 o 
   1  -8  10        2.93        1.92      7.21 o 
  -2  -7  10       15.00       12.12      7.41 o 
  -1  -7  10        1.90        6.91      5.21 o 
   0  -7  10        0.50        0.02      4.72 o 
   1  -7  10        1.27       -1.00      4.90 o 
   2  -7  10       13.72       14.14      8.82 o 
  -3  -6  10        2.14        7.04      6.94 o 
  -2  -6  10        7.44        8.74      6.88 o 
  -1  -6  10        7.83        1.86      6.27 o 
   0  -6  10       16.19       20.05      7.03 o 
   1  -6  10       17.01       20.78      7.23 o 
   2  -6  10        7.15       12.90      8.81 o 
  -3  -5  10        6.23       10.48      7.55 o 
  -2  -5  10        6.84       11.86      7.39 o 
  -1  -5  10        1.05        1.67      6.31 o 
   0  -5  10        1.25        2.57      5.33 o 
   1  -5  10        1.54       -0.01      4.87 o 
   2  -5  10        9.40       16.52      8.82 o 
  -3  -4  10        2.97        1.56      6.59 o 
  -2  -4  10        0.97        3.13      6.58 o 
  -1  -4  10        7.86       11.76      5.81 o 
   0  -4  10       58.41      101.24     14.30 o 
   1  -4  10       12.39       14.65      6.53 o 
   2  -4  10        2.53        2.13      7.18 o 
  -3  -3  10        6.36        7.10      7.16 o 
  -2  -3  10       12.73       12.44      7.96 o 
  -1  -3  10        2.98       10.61      6.10 o 
   0  -3  10        0.98        0.82      6.64 o 
   1  -3  10        0.74        1.27      6.44 o 
   2  -3  10       10.11       22.61      8.08 o 
  -3  -2  10        5.49       11.79      7.81 o 
  -2  -2  10        3.28        8.67      7.40 o 
  -1  -2  10        5.62        2.50      6.53 o 
   0  -2  10        7.26        4.30      4.96 o 
   1  -2  10        4.39        1.75      5.01 o 
   2  -2  10        1.00       -1.58      6.90 o 
  -4  -1  10        7.83        6.10      6.79 o 
  -3  -1  10       36.36       28.07      9.56 o 
  -2  -1  10       31.50       37.85      8.78 o 
  -1  -1  10        0.02       -3.46      3.97 o 
   0  -1  10        2.91        4.24      6.15 o 
   1  -1  10        4.53        2.83      7.09 o 
   2  -1  10       16.46       13.81      6.71 o 
  -4   0  10        1.88        5.39      6.79 o 
  -3   0  10       12.80       10.79      6.80 o 
  -2   0  10        1.39        0.96      6.67 o 
  -1   0  10        1.22        2.05      6.17 o 
   0   0  10        2.09        3.99      6.57 o 
   1   0  10        0.10        3.85      6.93 o 
   2   0  10        0.14       -5.64      6.06 o 
  -4   1  10        7.58        6.01      7.53 o 
  -3   1  10       36.11       32.51      8.58 o 
  -2   1  10       31.38       30.18      8.01 o 
  -1   1  10        0.03       -3.20      6.10 o 
   0   1  10        2.83        4.75      6.46 o 
   1   1  10        4.36        5.51      7.30 o 
   2   1  10       16.46       18.86      8.63 o 
  -3   2  10        5.45        6.04      7.31 o 
  -2   2  10        3.04        5.99      6.94 o 
  -1   2  10        5.99        3.07      5.09 o 
   0   2  10        7.67        7.55      7.10 o 
   1   2  10        4.64        2.34      6.71 o 
   2   2  10        1.05        0.92      7.37 o 
  -3   3  10        6.25        8.54      6.21 o 
  -2   3  10       12.50       21.14      8.17 o 
  -1   3  10        2.90        0.74      4.65 o 
   0   3  10        1.01        7.59      7.04 o 
   1   3  10        0.76       -1.26      6.24 o 
   2   3  10       10.04       14.99      6.96 o 
  -3   4  10        3.01       -0.96      6.66 o 
  -2   4  10        1.10        4.73      7.06 o 
  -1   4  10        8.33        7.75      7.17 o 
   0   4  10       59.20       80.03     13.12 o 
   1   4  10       12.67       13.70      4.51 o 
   2   4  10        2.58        5.64      8.13 o 
  -3   5  10        6.37       10.89      7.84 o 
  -2   5  10        6.86       12.90      8.24 o 
  -1   5  10        1.02        2.94      6.88 o 
   0   5  10        1.20        2.89      5.39 o 
   1   5  10        1.56        5.04      5.18 o 
   2   5  10        9.56       17.03      6.10 o 
  -3   6  10        2.21        7.83      6.30 o 
  -2   6  10        7.70        7.88      7.84 o 
  -1   6  10        7.55        4.71      6.85 o 
   0   6  10       16.15       17.73      8.68 o 
   1   6  10       16.95       25.40      5.95 o 
   2   6  10        7.12       13.15      5.91 o 
  -3   7  10       12.50        9.56      6.96 o 
  -2   7  10       15.01       28.67      9.23 o 
  -1   7  10        1.86        2.12      5.02 o 
   0   7  10        0.53        5.27      6.03 o 
   1   7  10        1.35        5.62      7.57 o 
   2   7  10       13.77       23.50      6.45 o 
  -2   8  10        6.02        4.92      8.75 o 
  -1   8  10        4.34        9.99      7.95 o 
   0   8  10        0.10       -0.10      5.20 o 
   1   8  10        2.81        8.04      7.80 o 
  -2   9  10        4.65       13.42      7.39 o 
  -1   9  10        2.04        1.59      7.77 o 
   0   9  10        2.16        1.16      7.08 o 
   1   9  10        3.61        8.62      8.39 o 
  -1  10  10        8.23       15.67      6.77 o 
   0  10  10        1.43        5.80      7.30 o 
  -1  -6  11       11.18       14.80      8.60 o 
   0  -6  11        7.99        8.70      8.84 o 
  -1  -5  11        7.13        9.90      6.64 o 
   0  -5  11        3.87        4.72      7.62 o 
  -2  -4  11       12.20       10.91      8.59 o 
  -1  -4  11       31.25       50.66     10.63 o 
   0  -4  11        4.89        9.28      7.59 o 
   1  -4  11        3.29        0.55      6.19 o 
  -2  -3  11        2.26       -0.62      7.81 o 
  -1  -3  11       11.90       13.25      6.62 o 
   0  -3  11        4.48        6.99      7.33 o 
   1  -3  11       13.43       10.99      7.05 o 
  -2  -2  11       15.42       22.43      9.62 o 
  -1  -2  11       14.84       22.30      9.37 o 
   0  -2  11        0.90       -0.30      5.42 o 
   1  -2  11        2.29        4.46      8.77 o 
  -2  -1  11       14.72       16.11      7.55 o 
  -1  -1  11        3.66        5.15      7.26 o 
   0  -1  11        2.79       10.04      8.33 o 
   1  -1  11       11.86       14.41      7.69 o 
  -2   0  11       22.65       22.61      8.99 o 
  -1   0  11       10.93        6.72      6.27 o 
   0   0  11        0.60        3.06      5.46 o 
   1   0  11        3.78       11.51      8.82 o 
  -2   1  11       14.66       23.86      9.50 o 
  -1   1  11        3.46        7.05      6.44 o 
   0   1  11        2.72       -0.81      7.45 o 
   1   1  11       11.92       15.72      8.27 o 
  -2   2  11       15.57       35.12     10.60 o 
  -1   2  11       14.87       15.79      8.87 o 
   0   2  11        0.90        4.49      7.82 o 
   1   2  11        2.30        5.24      8.06 o 
  -2   3  11        2.24        3.41      5.84 o 
  -1   3  11       11.44       27.91     10.22 o 
   0   3  11        4.36        8.93      8.32 o 
   1   3  11       13.56       20.55      9.92 o 
  -2   4  11       12.17       17.03      8.88 o 
  -1   4  11       31.23       40.64     10.67 o 
   0   4  11        4.91        5.28      7.87 o 
   1   4  11        3.36        6.30      8.38 o 
  -1   5  11        6.79       16.77      8.66 o 
   0   5  11        3.61        9.17      8.73 o 
  -1   6  11       11.03       10.00      8.65 o 
   0   6  11        7.98        8.64      7.35 o 
                                                 
